# Supplementary material for: Non-canonical start codons confer context-dependent advantages in carbohydrate utilization for commensal E. coli in the murine gut
Source: Nat Microbiol. 2024 Aug 19;9(10):2696–709. doi: 10.1038/s41564-024-01775-x (PMC11445065; doi:10.1038/s41564-024-01775-x)
Supplement: Supplementary file 3 — List of bacterial strains and primers used in the study. [file 41564_2024_1775_MOESM3_ESM.xlsx]

## Sheet: Table 1
Supplementary Table 1. Carbohydrate-related transcriptional regulators analyzed in this study
TRANSCRIPTIONAL REGULATOR	TYPE OF REGULATION	ASSOCIATED SUBSTRATE
agaR	negative	N-acetylgalactosamine
alsR	negative	D-allose
araC	bidirectional	L-arabinose
cdaR	positive	D-galactarate
chbR	bidirectional	(N-acetyl-D-glucosamine)2
cra	bidirectional	fructose, central metabolism
dgoR	negative	D-galactonate
exuR	negative	D-glucuronate
frlR	negative	fructoselysine
fucR	positive	L-fucose
galR	bidirectional	D-galactose
galS	bidirectional	D-galactose
gatR	negative	D-galactitol
glpR	negative	glycerol
gntR	negative	D-gluconate
idnR	bidirectional	L-idonate
lacI	negative	lactose
malT	positive	maltose, maltotriose
mlc	negative	glucose, phosphotransferase system
mngR	negative	mannosyl-d-glycerate
mtlR	negative	D-mannitol
murR	negative	N-acetyl-D-muramate
nagC	bidirectional	N-acetylglucosamine
nanR	bidirectional	N-acetyl-neuraminic acid
rbsR	bidirectional	D-ribose
rhaR	positive	L-rhamnose
rhaS	positive	L-rhamnose
srlR	negative	D-sorbitol
treR	negative	trehalose
ulaR	negative	L-ascorbat
uxuR	negative	β-D-glucuronides
xylR	bidirectional	D-xylose

## Sheet: Table 2
Supplementary Table 2. Carbohydrate-unrelated transcriptional regulators analyzed in this study
TRANSCRIPTIONAL REGULATOR	TYPE OF REGULATION	ASSOCIATED SUBSTRATE
arcA	bidirectional	Oxygen (TCS)
argP	positive	Cell cycle
argR	bidirectional	L-Arginine
asnC	positive	L-Asparagine
cpxR	bidirectional	Envelope Stress (TCS)
crp	bidirectional	carbon catabolite regulation
cysB	bidirectional	Sulfur utilization
dcuR	positive	C4-DC (TCS)
dnaA	bidirectional	Replicaion initiation
fnr	bidirectional	Oxygen
fur	bidirectional	Iron
gadE	positive	pH homestasis
gadW	bidirectional	pH homestasis
gadX	bidirectional	pH homestasis
leuO	bidirectional	L-Leucine
lexA	negative	DNA damage
lrp	bidirectional	Feast/Famine AA
lysR	positive	L-Lysine
marA	bidirectional	Antibtiotic resistance
nac	bidirectional	Nitrogen assimilation
narL	bidirectional	Nitrate (TCS)
narP	bidirectional	Nitrate (TCS)
ompR	bidirectional	Outer membrane proteins
oxyR	bidirectional	Oxidative stress
purR	negative	Purine synthesis
putA	negative	L-Proline degradation
soxS	bidirectional	Oxidative stress
trpR	negative	L-Tryptophan
tyrR	bidirectional	L-Phenylalanine

## Sheet: Table 3
Supplementary Table 3. Bacterial strains used in this study
REAGENT or RESOURCE	SOURCE	IDENTIFIER	Strain designation in the manuscript text	Antibiotic resistance	Used in experiment
Escherichia coli 8178	Stecher et al., 2012	T1871	E. coli 8178 / WT	Streptomycin	Fig.2, Supp.Fig.2, Fig.3, Fig.4, Supp.Fig.4, Fig.5, Supp.Fig.5
Escherichia coli 8178 ∆lacZ	This study	T2254	lacZ	Streptomycin / Kanamycin	Fig.2, Supp.Fig.2, Fig.3
Escherichia coli 8178 barcoded 1	This study	T2206	Barcode 1 / WT	Streptomycin / Ampicilin	Fig.5, Supp.Fig.5
Escherichia coli 8178 barcoded 2	This study	T2207	Barcode 2	Streptomycin / Ampicilin	Fig.5
Escherichia coli 8178 barcoded 3	This study	T2208	Barcode 3	Streptomycin / Ampicilin	Fig.5
Escherichia coli 8178 barcoded 4	This study	T2209	Barcode 4	Streptomycin / Ampicilin	Fig.5
Escherichia coli 8178 barcoded 5	This study	T2210	Barcode 4	Streptomycin / Ampicilin	Fig.5
Escherichia coli 8178 barcoded 2 ∆lacZ	This study	T2245	lacZ	Streptomycin / Ampicilin / Kanamycin	Fig.5, Supp.Fig.5
Escherichia coli 8178 barcoded 3 ∆lacI	This study	T4011	lacI	Streptomycin / Ampicilin / Kanamycin	Fig.5, Supp.Fig.5
Escherichia coli 8178 AUG start-codon in lacI	This study	T4039	AUGlacI	Streptomycin / Ampicilin	Fig.5, Supp.Fig.5
Escherichia coli 8178 GUG start-codon in lacI	This study	T4048	GUGlacI	Streptomycin / Ampicilin	Fig.5, Supp.Fig.5

## Sheet: Table 4
Supplementary Table 4. Plasmids used in this study
REAGENT or RESOURCE	SOURCE	IDENTIFIER	Used for
pKD4	Datsenko & Wagner 2000	N/A	Gene deletion in E.coli 8178
pKO3	Link et al., 1997	N/A	Chomosomal single-nucleotide substitution
pSIM5	Diner et al., 2011	N/A	Gene deletion in E.coli 8178
pSRF1010	Guerry et al., 1974	N/A	Providing Streptomycin resistance to E.coli strains
pM979	Stecher et al., 2004	pM979	Backbone for plasmid construction
p-lacZ	This study	pT2207	Complementation experiment in Fig.2
pT2214	This study	pT2214	Substituting the GUG into AUG in E.coli 8178 lacI gene (Fig.4, Fig.5)
pT2215	This study	pT2215	Reversing the AUG into GUG from the GUGlacI strain (Fig.4, Fig.5)
p-PlacZ-gfp	This study	pT2217	PlacZ-gfp reporter (Fig.4)

## Sheet: Table 5
Supplementary Table 5. Oligonucleotides used in this study
REAGENT or RESOURCE	SOURCE	IDENTIFIER	Used for
TCT CTT CTG GGT ATG ACG GTA TCC	Laboratory collection	N/A	barcode quantification by qPCR
ACG GCA TCC CAT TAT TCC TTT ACC	Laboratory collection	N/A	barcode quantification by qPCR
ATC GGG CAT CAT TCT AAC CTT TCC	Laboratory collection	N/A	barcode quantification by qPCR
GGA CCT TAT GGG AGC ACT ATT TGG	Laboratory collection	N/A	barcode quantification by qPCR
TAT GAG GAG AGT AGG AGG CAA TGG	This study	N/A	barcode quantification by qPCR
AAC TTA ATC GCC TTG CGG CAC ATC CCC CTT TCG CCA GCT GGC GTA ATA GCT GTA GGC TGG AGC TGC TTC G	This study	108	lacZ deletion_fwd
ACT GAC GGG CTC CAG GAG TCG TCG CCA CCA ATC CCC ATA TGG AAA CCG TCG CAT ATG AAT ATC CTC CTT AGT TCC	This study	109	lacZ deletion_rev
GCC GGT GTC TCT TAT CAG ACC GTT TCC CGC GTG GTG AAC CAG GCC TGC CTG TAG GCT GGA GCT GCT TCG	This study	283	lacI deletion_fwd
CGC TTT CCA GTC GGG AAA CTT GTC GTG CCA GCT GCA TTA ATG AAT CGG CCC ATA TGA ATA TCC TCC TTA GTT	This study	284	lacI deletion_rev
GGA ATT CAG GAA ACA GTA TTC ATG ACT ATG ATT ACG GAT TCT CTG GC	This study	301	pT2207 plasmid complementation_fwd
CAA GCT TGA TAT CGG AAT TCT TAT TTT TGA CAC CAG ACC AAC TGG	This study	302	pT2207 plasmid complementation_rev
GGC CGC GGA CCG GAT CCT CTA GAG CCA ACG CTG GCG GGA ATA ATG	This study	307	pT2214 suicid plasmid_fwd
CCG GTC GAC TCT AGA GGA TCG CGG CCG ATA TTT ATG CCA GCC TGC CAG AC	This study	308	pT2214 suicid plasmid_rev
GTC AAT TCA GGG TGG TGA ATA TGA AAC CAG TAA CGC TAT ACG ATG	This study	291	Mutagenesis pT2214_fwd
CAT CGT ATA GCG TTA CTG GTT TCA TAT TCA CCA CCC TGA ATT GAC	This study	292	Mutagenesis pT2214_rev
CAC GCC GAA ACA AGC GGC CGC CAG CTC GTG TTA TAT CCC GCC	This study	324	p-PlacZ-gfp reporter plasmid_fwd
CCT GCA GCC CGG GGG ATC AGC TGT ATC CTG TGT GAA ATT GTT ATC C	This study	350	p-PlacZ-gfp reporter plasmid_rev

## Sheet: Table 6
Supplementary Table 6. Identifier and taxonomic classification of all genomes analyzed in this study
Enterobacteriacea				E. coli				E. coli used in Fig 1C
accession	family	genus	species	accession	family	genus	species	accession	family	genus	species	strain
GCA_900461045.1	Enterobacteriaceae	Citrobacter	Citrobacter koseri	GCA_000167875.2	Enterobacteriaceae	Escherichia	Escherichia coli	GCF_000005845.2	Enterobacteriaceae	Escherichia	Escherichia coli	K12/MG1655
GCA_900446945.1	Enterobacteriaceae	Citrobacter	Citrobacter koseri	GCA_000167915.2	Enterobacteriaceae	Escherichia	Escherichia coli	GCA_002863685.1	Enterobacteriaceae	Escherichia	Escherichia coli	SMN152SH1
GCA_018165835.1	Enterobacteriaceae	Citrobacter	Citrobacter koseri	GCA_000181735.1	Enterobacteriaceae	Escherichia	Escherichia coli	GCF_014263375.1	Enterobacteriaceae	Escherichia	Escherichia coli	BL21
GCA_000783445.2	Enterobacteriaceae	Citrobacter	Citrobacter koseri	GCA_000183005.2	Enterobacteriaceae	Escherichia	Escherichia coli	GCF_000750555.1	Enterobacteriaceae	Escherichia	Escherichia coli	BW25113
GCA_002393245.1	Enterobacteriaceae	Citrobacter	Citrobacter koseri	GCA_000184185.1	Enterobacteriaceae	Escherichia	Escherichia coli	GCF_000333215.1	Enterobacteriaceae	Escherichia	Escherichia coli	Nissle
GCA_016505565.1	Enterobacteriaceae	Citrobacter	Citrobacter koseri	GCA_000187325.3	Enterobacteriaceae	Escherichia	Escherichia coli	GCF_000401755.1	Enterobacteriaceae	Escherichia	Escherichia coli	ATCC 25922
GCA_012955585.1	Enterobacteriaceae	Citrobacter	Citrobacter koseri	GCA_000188815.2	Enterobacteriaceae	Escherichia	Escherichia coli	GCF_000007445.1	Enterobacteriaceae	Escherichia	Escherichia coli	CFT073
GCA_016501955.1	Enterobacteriaceae	Citrobacter	Citrobacter koseri	GCA_000193955.2	Enterobacteriaceae	Escherichia	Escherichia coli	GCF_000008865.2	Enterobacteriaceae	Escherichia	Escherichia coli	O157 Sakai
GCA_016501445.1	Enterobacteriaceae	Citrobacter	Citrobacter koseri	GCA_000194255.1	Enterobacteriaceae	Escherichia	Escherichia coli
GCA_016444345.1	Enterobacteriaceae	Citrobacter	Citrobacter koseri	GCA_000194555.2	Enterobacteriaceae	Escherichia	Escherichia coli
GCA_018421745.1	Enterobacteriaceae	Citrobacter	Citrobacter koseri	GCA_000211395.2	Enterobacteriaceae	Escherichia	Escherichia coli
GCA_017714855.1	Enterobacteriaceae	Citrobacter	Citrobacter koseri	GCA_000215165.1	Enterobacteriaceae	Escherichia	Escherichia coli
GCA_017955015.1	Enterobacteriaceae	Citrobacter	Citrobacter freundii	GCA_000217975.2	Enterobacteriaceae	Escherichia	Escherichia coli
GCA_015930465.1	Enterobacteriaceae	Citrobacter	Citrobacter freundii	GCA_000220005.2	Enterobacteriaceae	Escherichia	Escherichia coli
GCA_015930705.1	Enterobacteriaceae	Citrobacter	Citrobacter freundii	GCA_000224395.2	Enterobacteriaceae	Escherichia	Escherichia coli
GCA_018160855.1	Enterobacteriaceae	Citrobacter	Citrobacter freundii	GCA_000225065.2	Enterobacteriaceae	Escherichia	Escherichia coli
GCA_018160875.1	Enterobacteriaceae	Citrobacter	Citrobacter freundii	GCA_000233875.1	Enterobacteriaceae	Escherichia	Escherichia coli
GCA_904425445.1	Enterobacteriaceae	Citrobacter	Citrobacter freundii	GCA_000235045.1	Enterobacteriaceae	Escherichia	Escherichia coli
GCA_001412725.1	Enterobacteriaceae	Citrobacter	Citrobacter freundii	GCA_000235245.1	Enterobacteriaceae	Escherichia	Escherichia coli
GCA_001413115.1	Enterobacteriaceae	Citrobacter	Citrobacter freundii	GCA_000235285.1	Enterobacteriaceae	Escherichia	Escherichia coli
GCA_016086435.1	Enterobacteriaceae	Citrobacter	Citrobacter freundii	GCA_000247665.4	Enterobacteriaceae	Escherichia	Escherichia coli
GCA_016086475.1	Enterobacteriaceae	Citrobacter	Citrobacter freundii	GCA_000249075.2	Enterobacteriaceae	Escherichia	Escherichia coli
GCA_001317135.2	Enterobacteriaceae	Citrobacter	Citrobacter freundii	GCA_000249155.2	Enterobacteriaceae	Escherichia	Escherichia coli
GCA_001689745.1	Enterobacteriaceae	Citrobacter	Citrobacter freundii	GCA_000249275.2	Enterobacteriaceae	Escherichia	Escherichia coli
GCA_001880845.1	Enterobacteriaceae	Citrobacter	Citrobacter freundii	GCA_000249435.2	Enterobacteriaceae	Escherichia	Escherichia coli
GCA_016075055.1	Enterobacteriaceae	Citrobacter	Citrobacter freundii	GCA_000249895.2	Enterobacteriaceae	Escherichia	Escherichia coli
GCA_016074955.1	Enterobacteriaceae	Citrobacter	Citrobacter freundii	GCA_000250095.2	Enterobacteriaceae	Escherichia	Escherichia coli
GCA_015901105.1	Enterobacteriaceae	Citrobacter	Citrobacter freundii	GCA_000250255.2	Enterobacteriaceae	Escherichia	Escherichia coli
GCA_017957935.1	Enterobacteriaceae	Citrobacter	Citrobacter freundii	GCA_000250375.2	Enterobacteriaceae	Escherichia	Escherichia coli
GCA_016507945.1	Enterobacteriaceae	Citrobacter	Citrobacter freundii	GCA_000250495.2	Enterobacteriaceae	Escherichia	Escherichia coli
GCA_016505255.1	Enterobacteriaceae	Citrobacter	Citrobacter freundii	GCA_000258145.1	Enterobacteriaceae	Escherichia	Escherichia coli
GCA_016504925.1	Enterobacteriaceae	Citrobacter	Citrobacter freundii	GCA_000269645.2	Enterobacteriaceae	Escherichia	Escherichia coli
GCA_004005085.1	Enterobacteriaceae	Citrobacter	Citrobacter freundii	GCA_000270105.1	Enterobacteriaceae	Escherichia	Escherichia coli
GCA_011022025.1	Enterobacteriaceae	Citrobacter	Citrobacter freundii	GCA_000308975.2	Enterobacteriaceae	Escherichia	Escherichia coli
GCA_016065775.1	Enterobacteriaceae	Citrobacter	Citrobacter freundii	GCA_000326145.1	Enterobacteriaceae	Escherichia	Escherichia coli
GCA_016067175.1	Enterobacteriaceae	Citrobacter	Citrobacter freundii	GCA_000326425.1	Enterobacteriaceae	Escherichia	Escherichia coli
GCA_016067195.1	Enterobacteriaceae	Citrobacter	Citrobacter freundii	GCA_000326485.1	Enterobacteriaceae	Escherichia	Escherichia coli
GCA_016065995.1	Enterobacteriaceae	Citrobacter	Citrobacter freundii	GCA_000326645.1	Enterobacteriaceae	Escherichia	Escherichia coli
GCA_019585185.1	Enterobacteriaceae	Citrobacter	Citrobacter freundii	GCA_000332755.1	Enterobacteriaceae	Escherichia	Escherichia coli
GCA_015947645.1	Enterobacteriaceae	Citrobacter	Citrobacter freundii	GCA_000350845.1	Enterobacteriaceae	Escherichia	Escherichia coli
GCA_016614875.1	Enterobacteriaceae	Citrobacter	Citrobacter freundii	GCA_000350905.1	Enterobacteriaceae	Escherichia	Escherichia coli
GCA_016065735.1	Enterobacteriaceae	Citrobacter	Citrobacter freundii	GCA_000351185.1	Enterobacteriaceae	Escherichia	Escherichia coli
GCA_016502115.1	Enterobacteriaceae	Citrobacter	Citrobacter freundii	GCA_000351405.1	Enterobacteriaceae	Escherichia	Escherichia coli
GCA_013337065.1	Enterobacteriaceae	Citrobacter	Citrobacter freundii	GCA_000351485.1	Enterobacteriaceae	Escherichia	Escherichia coli
GCA_015230695.1	Enterobacteriaceae	Citrobacter	Citrobacter freundii	GCA_000351865.1	Enterobacteriaceae	Escherichia	Escherichia coli
GCA_015230995.1	Enterobacteriaceae	Citrobacter	Citrobacter freundii	GCA_000351945.1	Enterobacteriaceae	Escherichia	Escherichia coli
GCA_015231155.1	Enterobacteriaceae	Citrobacter	Citrobacter freundii	GCA_000352105.1	Enterobacteriaceae	Escherichia	Escherichia coli
GCA_015929465.1	Enterobacteriaceae	Citrobacter	Citrobacter freundii	GCA_000352125.1	Enterobacteriaceae	Escherichia	Escherichia coli
GCA_013614655.1	Enterobacteriaceae	Citrobacter	Citrobacter freundii	GCA_000352165.1	Enterobacteriaceae	Escherichia	Escherichia coli
GCA_013743055.1	Enterobacteriaceae	Citrobacter	Citrobacter freundii	GCA_000352185.1	Enterobacteriaceae	Escherichia	Escherichia coli
GCA_013751895.1	Enterobacteriaceae	Citrobacter	Citrobacter freundii	GCA_000352205.1	Enterobacteriaceae	Escherichia	Escherichia coli
GCA_013751655.1	Enterobacteriaceae	Citrobacter	Citrobacter freundii	GCA_000352225.1	Enterobacteriaceae	Escherichia	Escherichia coli
GCA_013604545.1	Enterobacteriaceae	Citrobacter	Citrobacter freundii	GCA_000352365.1	Enterobacteriaceae	Escherichia	Escherichia coli
GCA_015929735.1	Enterobacteriaceae	Citrobacter	Citrobacter freundii	GCA_000352445.1	Enterobacteriaceae	Escherichia	Escherichia coli
GCA_013874155.1	Enterobacteriaceae	Citrobacter	Citrobacter freundii	GCA_000352565.1	Enterobacteriaceae	Escherichia	Escherichia coli
GCA_015902705.1	Enterobacteriaceae	Citrobacter	Citrobacter freundii	GCA_000352845.1	Enterobacteriaceae	Escherichia	Escherichia coli
GCA_015894005.1	Enterobacteriaceae	Citrobacter	Citrobacter freundii	GCA_000352925.1	Enterobacteriaceae	Escherichia	Escherichia coli
GCA_015929505.1	Enterobacteriaceae	Citrobacter	Citrobacter freundii	GCA_000353065.1	Enterobacteriaceae	Escherichia	Escherichia coli
GCA_014802845.1	Enterobacteriaceae	Citrobacter	Citrobacter freundii	GCA_000353125.1	Enterobacteriaceae	Escherichia	Escherichia coli
GCA_015897485.1	Enterobacteriaceae	Citrobacter	Citrobacter freundii	GCA_000355095.2	Enterobacteriaceae	Escherichia	Escherichia coli
GCA_015898445.1	Enterobacteriaceae	Citrobacter	Citrobacter freundii	GCA_000364365.1	Enterobacteriaceae	Escherichia	Escherichia coli
GCA_015897865.1	Enterobacteriaceae	Citrobacter	Citrobacter freundii	GCA_000387785.2	Enterobacteriaceae	Escherichia	Escherichia coli
GCA_015898305.1	Enterobacteriaceae	Citrobacter	Citrobacter freundii	GCA_000397465.1	Enterobacteriaceae	Escherichia	Escherichia coli
GCA_016501915.1	Enterobacteriaceae	Citrobacter	Citrobacter freundii	GCA_000397485.1	Enterobacteriaceae	Escherichia	Escherichia coli
GCA_016500625.1	Enterobacteriaceae	Citrobacter	Citrobacter freundii	GCA_000397665.1	Enterobacteriaceae	Escherichia	Escherichia coli
GCA_016461655.1	Enterobacteriaceae	Citrobacter	Citrobacter freundii	GCA_000407725.1	Enterobacteriaceae	Escherichia	Escherichia coli
GCA_018446915.1	Enterobacteriaceae	Citrobacter	Citrobacter freundii	GCA_000407805.1	Enterobacteriaceae	Escherichia	Escherichia coli
GCA_018423015.1	Enterobacteriaceae	Citrobacter	Citrobacter freundii	GCA_000408165.1	Enterobacteriaceae	Escherichia	Escherichia coli
GCA_018168455.1	Enterobacteriaceae	Citrobacter	Citrobacter freundii	GCA_000408245.1	Enterobacteriaceae	Escherichia	Escherichia coli
GCA_001030185.1	Enterobacteriaceae	Klebsiella/Raoultella group	Klebsiella aerogenes	GCA_000408285.1	Enterobacteriaceae	Escherichia	Escherichia coli
GCA_000957725.1	Enterobacteriaceae	Klebsiella/Raoultella group	Klebsiella aerogenes	GCA_000408385.1	Enterobacteriaceae	Escherichia	Escherichia coli
GCA_001011455.1	Enterobacteriaceae	Klebsiella/Raoultella group	Klebsiella aerogenes	GCA_000408545.1	Enterobacteriaceae	Escherichia	Escherichia coli
GCA_001011475.1	Enterobacteriaceae	Klebsiella/Raoultella group	Klebsiella aerogenes	GCA_000408565.1	Enterobacteriaceae	Escherichia	Escherichia coli
GCA_001011175.1	Enterobacteriaceae	Klebsiella/Raoultella group	Klebsiella aerogenes	GCA_000408785.1	Enterobacteriaceae	Escherichia	Escherichia coli
GCA_002796425.1	Enterobacteriaceae	Klebsiella/Raoultella group	Klebsiella aerogenes	GCA_000456125.1	Enterobacteriaceae	Escherichia	Escherichia coli
GCA_001518035.1	Enterobacteriaceae	Klebsiella/Raoultella group	Klebsiella aerogenes	GCA_000456425.1	Enterobacteriaceae	Escherichia	Escherichia coli
GCA_001518435.1	Enterobacteriaceae	Klebsiella/Raoultella group	Klebsiella aerogenes	GCA_000457025.1	Enterobacteriaceae	Escherichia	Escherichia coli
GCA_001631565.1	Enterobacteriaceae	Klebsiella/Raoultella group	Klebsiella aerogenes	GCA_000457285.1	Enterobacteriaceae	Escherichia	Escherichia coli
GCA_003225895.1	Enterobacteriaceae	Klebsiella/Raoultella group	Klebsiella aerogenes	GCA_000457305.1	Enterobacteriaceae	Escherichia	Escherichia coli
GCA_008364345.1	Enterobacteriaceae	Klebsiella/Raoultella group	Klebsiella aerogenes	GCA_000457455.1	Enterobacteriaceae	Escherichia	Escherichia coli
GCA_018446235.1	Enterobacteriaceae	Klebsiella/Raoultella group	Klebsiella aerogenes	GCA_000457535.1	Enterobacteriaceae	Escherichia	Escherichia coli
GCA_017742775.1	Enterobacteriaceae	Klebsiella/Raoultella group	Klebsiella aerogenes	GCA_000457595.1	Enterobacteriaceae	Escherichia	Escherichia coli
GCA_002266385.1	Enterobacteriaceae	Enterobacter	Enterobacter cloacae	GCA_000457675.1	Enterobacteriaceae	Escherichia	Escherichia coli
GCA_015682275.1	Enterobacteriaceae	Enterobacter	Enterobacter cloacae	GCA_000458605.1	Enterobacteriaceae	Escherichia	Escherichia coli
GCA_015682735.1	Enterobacteriaceae	Enterobacter	Enterobacter cloacae	GCA_000458625.1	Enterobacteriaceae	Escherichia	Escherichia coli
GCA_005385285.1	Enterobacteriaceae	Escherichia	Escherichia coli	GCA_000458665.1	Enterobacteriaceae	Escherichia	Escherichia coli
GCA_018049685.1	Enterobacteriaceae	Escherichia	Escherichia coli	GCA_000458685.1	Enterobacteriaceae	Escherichia	Escherichia coli
GCA_002207545.1	Enterobacteriaceae	Escherichia	Escherichia coli	GCA_000458805.1	Enterobacteriaceae	Escherichia	Escherichia coli
GCA_012535035.1	Enterobacteriaceae	Escherichia	Escherichia coli	GCA_000458825.1	Enterobacteriaceae	Escherichia	Escherichia coli
GCA_001286025.1	Enterobacteriaceae	Escherichia	Escherichia coli	GCA_000458875.1	Enterobacteriaceae	Escherichia	Escherichia coli
GCA_001286605.1	Enterobacteriaceae	Escherichia	Escherichia coli	GCA_000458935.1	Enterobacteriaceae	Escherichia	Escherichia coli
GCA_012779755.1	Enterobacteriaceae	Escherichia	Escherichia coli	GCA_000459255.1	Enterobacteriaceae	Escherichia	Escherichia coli
GCA_900448695.1	Enterobacteriaceae	Escherichia	Escherichia coli	GCA_000459395.1	Enterobacteriaceae	Escherichia	Escherichia coli
GCA_900481865.1	Enterobacteriaceae	Escherichia	Escherichia coli	GCA_000459455.1	Enterobacteriaceae	Escherichia	Escherichia coli
GCA_018198855.1	Enterobacteriaceae	Escherichia	Escherichia coli	GCA_000459615.1	Enterobacteriaceae	Escherichia	Escherichia coli
GCA_018029405.1	Enterobacteriaceae	Escherichia	Escherichia coli	GCA_000459915.1	Enterobacteriaceae	Escherichia	Escherichia coli
GCA_016681575.1	Enterobacteriaceae	Escherichia	Escherichia coli	GCA_000459975.1	Enterobacteriaceae	Escherichia	Escherichia coli
GCA_016678795.1	Enterobacteriaceae	Escherichia	Escherichia coli	GCA_000460015.1	Enterobacteriaceae	Escherichia	Escherichia coli
GCA_016668015.1	Enterobacteriaceae	Escherichia	Escherichia coli	GCA_000460315.1	Enterobacteriaceae	Escherichia	Escherichia coli
GCA_017046975.1	Enterobacteriaceae	Escherichia	Escherichia coli	GCA_000460335.1	Enterobacteriaceae	Escherichia	Escherichia coli
GCA_017046995.1	Enterobacteriaceae	Escherichia	Escherichia coli	GCA_000460455.1	Enterobacteriaceae	Escherichia	Escherichia coli
GCA_018560565.1	Enterobacteriaceae	Escherichia	Escherichia coli	GCA_000460895.1	Enterobacteriaceae	Escherichia	Escherichia coli
GCA_012831155.1	Enterobacteriaceae	Escherichia	Escherichia coli	GCA_000461015.1	Enterobacteriaceae	Escherichia	Escherichia coli
GCA_000781295.1	Enterobacteriaceae	Escherichia	Escherichia coli	GCA_000461095.1	Enterobacteriaceae	Escherichia	Escherichia coli
GCA_001012355.1	Enterobacteriaceae	Escherichia	Escherichia coli	GCA_000461595.1	Enterobacteriaceae	Escherichia	Escherichia coli
GCA_002232835.1	Enterobacteriaceae	Escherichia	Escherichia coli	GCA_000461815.1	Enterobacteriaceae	Escherichia	Escherichia coli
GCA_012671505.1	Enterobacteriaceae	Escherichia	Escherichia coli	GCA_000461875.1	Enterobacteriaceae	Escherichia	Escherichia coli
GCA_001641925.1	Enterobacteriaceae	Escherichia	Escherichia coli	GCA_000462085.2	Enterobacteriaceae	Escherichia	Escherichia coli
GCA_002476255.1	Enterobacteriaceae	Escherichia	Escherichia coli	GCA_000474845.1	Enterobacteriaceae	Escherichia	Escherichia coli
GCA_002468995.1	Enterobacteriaceae	Escherichia	Escherichia coli	GCA_000488095.1	Enterobacteriaceae	Escherichia	Escherichia coli
GCA_002467595.1	Enterobacteriaceae	Escherichia	Escherichia coli	GCA_000488155.1	Enterobacteriaceae	Escherichia	Escherichia coli
GCA_002468585.1	Enterobacteriaceae	Escherichia	Escherichia coli	GCA_000494935.1	Enterobacteriaceae	Escherichia	Escherichia coli
GCA_002513275.1	Enterobacteriaceae	Escherichia	Escherichia coli	GCA_000495055.1	Enterobacteriaceae	Escherichia	Escherichia coli
GCA_002485555.1	Enterobacteriaceae	Escherichia	Escherichia coli	GCA_000499485.1	Enterobacteriaceae	Escherichia	Escherichia coli
GCA_012669005.1	Enterobacteriaceae	Escherichia	Escherichia coli	GCA_000522205.1	Enterobacteriaceae	Escherichia	Escherichia coli
GCA_002543795.1	Enterobacteriaceae	Escherichia	Escherichia coli	GCA_000522345.1	Enterobacteriaceae	Escherichia	Escherichia coli
GCA_002228775.1	Enterobacteriaceae	Escherichia	Escherichia coli	GCA_000522365.1	Enterobacteriaceae	Escherichia	Escherichia coli
GCA_002228305.1	Enterobacteriaceae	Escherichia	Escherichia coli	GCA_000576655.2	Enterobacteriaceae	Escherichia	Escherichia coli
GCA_002226395.1	Enterobacteriaceae	Escherichia	Escherichia coli	GCA_000599665.1	Enterobacteriaceae	Escherichia	Escherichia coli
GCA_002511205.1	Enterobacteriaceae	Escherichia	Escherichia coli	GCA_000615505.1	Enterobacteriaceae	Escherichia	Escherichia coli
GCA_012907245.1	Enterobacteriaceae	Escherichia	Escherichia coli	GCA_000616285.1	Enterobacteriaceae	Escherichia	Escherichia coli
GCA_012422965.1	Enterobacteriaceae	Escherichia	Escherichia coli	GCA_000618885.1	Enterobacteriaceae	Escherichia	Escherichia coli
GCA_001938625.2	Enterobacteriaceae	Escherichia	Escherichia coli	GCA_000619165.1	Enterobacteriaceae	Escherichia	Escherichia coli
GCA_002155195.1	Enterobacteriaceae	Escherichia	Escherichia coli	GCA_000619245.1	Enterobacteriaceae	Escherichia	Escherichia coli
GCA_002058765.1	Enterobacteriaceae	Escherichia	Escherichia coli	GCA_000619405.1	Enterobacteriaceae	Escherichia	Escherichia coli
GCA_004000135.1	Enterobacteriaceae	Escherichia	Escherichia coli	GCA_000671295.1	Enterobacteriaceae	Escherichia	Escherichia coli
GCA_012426005.1	Enterobacteriaceae	Escherichia	Escherichia coli	GCA_000690815.1	Enterobacteriaceae	Escherichia	Escherichia coli
GCA_012361115.1	Enterobacteriaceae	Escherichia	Escherichia coli	GCA_000692415.1	Enterobacteriaceae	Escherichia	Escherichia coli
GCA_003989585.1	Enterobacteriaceae	Escherichia	Escherichia coli	GCA_000692755.1	Enterobacteriaceae	Escherichia	Escherichia coli
GCA_002941545.1	Enterobacteriaceae	Escherichia	Escherichia coli	GCA_000692835.1	Enterobacteriaceae	Escherichia	Escherichia coli
GCA_002994915.1	Enterobacteriaceae	Escherichia	Escherichia coli	GCA_000700485.1	Enterobacteriaceae	Escherichia	Escherichia coli
GCA_003027665.1	Enterobacteriaceae	Escherichia	Escherichia coli	GCA_000703305.1	Enterobacteriaceae	Escherichia	Escherichia coli
GCA_012100795.1	Enterobacteriaceae	Escherichia	Escherichia coli	GCA_000703745.1	Enterobacteriaceae	Escherichia	Escherichia coli
GCA_012089875.1	Enterobacteriaceae	Escherichia	Escherichia coli	GCA_000703905.1	Enterobacteriaceae	Escherichia	Escherichia coli
GCA_012076255.1	Enterobacteriaceae	Escherichia	Escherichia coli	GCA_000704505.1	Enterobacteriaceae	Escherichia	Escherichia coli
GCA_012076955.1	Enterobacteriaceae	Escherichia	Escherichia coli	GCA_000704725.1	Enterobacteriaceae	Escherichia	Escherichia coli
GCA_006236115.1	Enterobacteriaceae	Escherichia	Escherichia coli	GCA_000711515.1	Enterobacteriaceae	Escherichia	Escherichia coli
GCA_014331115.1	Enterobacteriaceae	Escherichia	Escherichia coli	GCA_000711525.1	Enterobacteriaceae	Escherichia	Escherichia coli
GCA_019585245.1	Enterobacteriaceae	Escherichia	Escherichia coli	GCA_000711555.1	Enterobacteriaceae	Escherichia	Escherichia coli
GCA_012304125.1	Enterobacteriaceae	Escherichia	Escherichia coli	GCA_000713265.1	Enterobacteriaceae	Escherichia	Escherichia coli
GCA_012381235.2	Enterobacteriaceae	Escherichia	Escherichia coli	GCA_000713735.1	Enterobacteriaceae	Escherichia	Escherichia coli
GCA_007998065.1	Enterobacteriaceae	Escherichia	Escherichia coli	GCA_000713865.1	Enterobacteriaceae	Escherichia	Escherichia coli
GCA_012997065.1	Enterobacteriaceae	Escherichia	Escherichia coli	GCA_000714595.1	Enterobacteriaceae	Escherichia	Escherichia coli
GCA_012996165.1	Enterobacteriaceae	Escherichia	Escherichia coli	GCA_000714975.1	Enterobacteriaceae	Escherichia	Escherichia coli
GCA_017676185.1	Enterobacteriaceae	Escherichia	Escherichia coli	GCA_000725265.1	Enterobacteriaceae	Escherichia	Escherichia coli
GCA_008933225.1	Enterobacteriaceae	Escherichia	Escherichia coli	GCA_000725305.1	Enterobacteriaceae	Escherichia	Escherichia coli
GCA_012869695.1	Enterobacteriaceae	Escherichia	Escherichia coli	GCA_000770275.1	Enterobacteriaceae	Escherichia	Escherichia coli
GCA_009766295.1	Enterobacteriaceae	Escherichia	Escherichia coli	GCA_000770285.1	Enterobacteriaceae	Escherichia	Escherichia coli
GCA_012447345.1	Enterobacteriaceae	Escherichia	Escherichia coli	GCA_000776675.1	Enterobacteriaceae	Escherichia	Escherichia coli
GCA_009791205.1	Enterobacteriaceae	Escherichia	Escherichia coli	GCA_000776745.1	Enterobacteriaceae	Escherichia	Escherichia coli
GCA_009795505.1	Enterobacteriaceae	Escherichia	Escherichia coli	GCA_000776815.1	Enterobacteriaceae	Escherichia	Escherichia coli
GCA_009905115.1	Enterobacteriaceae	Escherichia	Escherichia coli	GCA_000780315.1	Enterobacteriaceae	Escherichia	Escherichia coli
GCA_012594185.1	Enterobacteriaceae	Escherichia	Escherichia coli	GCA_000781215.1	Enterobacteriaceae	Escherichia	Escherichia coli
GCA_012662665.1	Enterobacteriaceae	Escherichia	Escherichia coli	GCA_000781965.1	Enterobacteriaceae	Escherichia	Escherichia coli
GCA_012657995.1	Enterobacteriaceae	Escherichia	Escherichia coli	GCA_000784925.1	Enterobacteriaceae	Escherichia	Escherichia coli
GCA_016108025.1	Enterobacteriaceae	Escherichia	Escherichia coli	GCA_000785765.1	Enterobacteriaceae	Escherichia	Escherichia coli
GCA_014787025.1	Enterobacteriaceae	Escherichia	Escherichia coli	GCA_000785795.1	Enterobacteriaceae	Escherichia	Escherichia coli
GCA_013760385.1	Enterobacteriaceae	Escherichia	Escherichia coli	GCA_000785865.1	Enterobacteriaceae	Escherichia	Escherichia coli
GCA_014827535.1	Enterobacteriaceae	Escherichia	Escherichia coli	GCA_000797975.1	Enterobacteriaceae	Escherichia	Escherichia coli
GCA_014396705.1	Enterobacteriaceae	Escherichia	Escherichia coli	GCA_000816865.2	Enterobacteriaceae	Escherichia	Escherichia coli
GCA_017158295.1	Enterobacteriaceae	Escherichia	Escherichia coli	GCA_000826805.1	Enterobacteriaceae	Escherichia	Escherichia coli
GCA_019269135.1	Enterobacteriaceae	Escherichia	Escherichia coli	GCA_000831335.1	Enterobacteriaceae	Escherichia	Escherichia coli
GCA_018459465.1	Enterobacteriaceae	Escherichia	Escherichia coli	GCA_000935905.1	Enterobacteriaceae	Escherichia	Escherichia coli
GCA_018600515.1	Enterobacteriaceae	Escherichia	Escherichia coli	GCA_000936085.2	Enterobacteriaceae	Escherichia	Escherichia coli
GCA_018807665.1	Enterobacteriaceae	Escherichia	Escherichia coli	GCA_000936245.1	Enterobacteriaceae	Escherichia	Escherichia coli
GCA_019229625.1	Enterobacteriaceae	Escherichia	Escherichia coli	GCA_000940115.1	Enterobacteriaceae	Escherichia	Escherichia coli
GCA_019817345.1	Enterobacteriaceae	Escherichia	Escherichia coli	GCA_000945955.1	Enterobacteriaceae	Escherichia	Escherichia coli
GCA_017890045.1	Enterobacteriaceae	Escherichia	Escherichia fergusonii	GCA_000951955.1	Enterobacteriaceae	Escherichia	Escherichia coli
GCA_900083945.1	Enterobacteriaceae	Klebsiella/Raoultella group	Klebsiella oxytoca	GCA_000982035.1	Enterobacteriaceae	Escherichia	Escherichia coli
GCA_900083975.1	Enterobacteriaceae	Klebsiella/Raoultella group	Klebsiella oxytoca	GCA_000986765.1	Enterobacteriaceae	Escherichia	Escherichia coli
GCA_902163545.1	Enterobacteriaceae	Klebsiella/Raoultella group	Klebsiella oxytoca	GCA_000988355.1	Enterobacteriaceae	Escherichia	Escherichia coli
GCA_018163515.1	Enterobacteriaceae	Klebsiella/Raoultella group	Klebsiella oxytoca	GCA_001012575.1	Enterobacteriaceae	Escherichia	Escherichia coli
GCA_018924245.1	Enterobacteriaceae	Klebsiella/Raoultella group	Klebsiella oxytoca	GCA_001021005.2	Enterobacteriaceae	Escherichia	Escherichia coli
GCA_016088085.1	Enterobacteriaceae	Klebsiella/Raoultella group	Klebsiella oxytoca	GCA_001030355.1	Enterobacteriaceae	Escherichia	Escherichia coli
GCA_016086375.1	Enterobacteriaceae	Klebsiella/Raoultella group	Klebsiella oxytoca	GCA_001030625.1	Enterobacteriaceae	Escherichia	Escherichia coli
GCA_002479525.1	Enterobacteriaceae	Klebsiella/Raoultella group	Klebsiella oxytoca	GCA_001052935.1	Enterobacteriaceae	Escherichia	Escherichia coli
GCA_020115535.1	Enterobacteriaceae	Klebsiella/Raoultella group	Klebsiella oxytoca	GCA_001262455.1	Enterobacteriaceae	Escherichia	Escherichia coli
GCA_015899165.1	Enterobacteriaceae	Klebsiella/Raoultella group	Klebsiella oxytoca	GCA_001268765.1	Enterobacteriaceae	Escherichia	Escherichia coli
GCA_010365605.1	Enterobacteriaceae	Klebsiella/Raoultella group	Klebsiella oxytoca	GCA_001269325.1	Enterobacteriaceae	Escherichia	Escherichia coli
GCA_013826985.1	Enterobacteriaceae	Klebsiella/Raoultella group	Klebsiella oxytoca	GCA_001284905.2	Enterobacteriaceae	Escherichia	Escherichia coli
GCA_016903715.1	Enterobacteriaceae	Klebsiella/Raoultella group	Klebsiella oxytoca	GCA_001420935.1	Enterobacteriaceae	Escherichia	Escherichia coli
GCA_004312225.1	Enterobacteriaceae	Klebsiella/Raoultella group	Klebsiella pneumoniae	GCA_001442595.1	Enterobacteriaceae	Escherichia	Escherichia coli
GCA_900084245.1	Enterobacteriaceae	Klebsiella/Raoultella group	Klebsiella pneumoniae	GCA_001463455.1	Enterobacteriaceae	Escherichia	Escherichia coli
GCA_900493215.1	Enterobacteriaceae	Klebsiella/Raoultella group	Klebsiella pneumoniae	GCA_001471815.2	Enterobacteriaceae	Escherichia	Escherichia coli
GCA_900451405.1	Enterobacteriaceae	Klebsiella/Raoultella group	Klebsiella pneumoniae	GCA_001485455.1	Enterobacteriaceae	Escherichia	Escherichia coli
GCA_900514705.1	Enterobacteriaceae	Klebsiella/Raoultella group	Klebsiella pneumoniae	GCA_001516935.2	Enterobacteriaceae	Escherichia	Escherichia coli
GCA_900172715.1	Enterobacteriaceae	Klebsiella/Raoultella group	Klebsiella pneumoniae	GCA_001520455.1	Enterobacteriaceae	Escherichia	Escherichia coli
GCA_900173595.1	Enterobacteriaceae	Klebsiella/Raoultella group	Klebsiella pneumoniae	GCA_001520695.2	Enterobacteriaceae	Escherichia	Escherichia coli
GCA_001060275.1	Enterobacteriaceae	Klebsiella/Raoultella group	Klebsiella pneumoniae	GCA_001520815.2	Enterobacteriaceae	Escherichia	Escherichia coli
GCA_001063525.1	Enterobacteriaceae	Klebsiella/Raoultella group	Klebsiella pneumoniae	GCA_001544635.1	Enterobacteriaceae	Escherichia	Escherichia coli
GCA_001876675.1	Enterobacteriaceae	Klebsiella/Raoultella group	Klebsiella pneumoniae	GCA_001559635.1	Enterobacteriaceae	Escherichia	Escherichia coli
GCA_002186895.1	Enterobacteriaceae	Klebsiella/Raoultella group	Klebsiella pneumoniae	GCA_001562635.1	Enterobacteriaceae	Escherichia	Escherichia coli
GCA_002851335.1	Enterobacteriaceae	Klebsiella/Raoultella group	Klebsiella pneumoniae	GCA_001562645.1	Enterobacteriaceae	Escherichia	Escherichia coli
GCA_002740705.1	Enterobacteriaceae	Klebsiella/Raoultella group	Klebsiella pneumoniae	GCA_001562655.1	Enterobacteriaceae	Escherichia	Escherichia coli
GCA_003664915.1	Enterobacteriaceae	Klebsiella/Raoultella group	Klebsiella pneumoniae	GCA_001562705.1	Enterobacteriaceae	Escherichia	Escherichia coli
GCA_003936505.1	Enterobacteriaceae	Klebsiella/Raoultella group	Klebsiella pneumoniae	GCA_001562715.1	Enterobacteriaceae	Escherichia	Escherichia coli
GCA_009387915.1	Enterobacteriaceae	Klebsiella/Raoultella group	Klebsiella pneumoniae	GCA_001562765.1	Enterobacteriaceae	Escherichia	Escherichia coli
GCA_008370605.1	Enterobacteriaceae	Klebsiella/Raoultella group	Klebsiella pneumoniae	GCA_001562815.1	Enterobacteriaceae	Escherichia	Escherichia coli
GCA_016635835.1	Enterobacteriaceae	Klebsiella/Raoultella group	Klebsiella pneumoniae	GCA_001563385.1	Enterobacteriaceae	Escherichia	Escherichia coli
GCA_013392195.1	Enterobacteriaceae	Klebsiella/Raoultella group	Klebsiella pneumoniae	GCA_001563395.1	Enterobacteriaceae	Escherichia	Escherichia coli
GCA_016762535.1	Enterobacteriaceae	Klebsiella/Raoultella group	Klebsiella pneumoniae	GCA_001563415.1	Enterobacteriaceae	Escherichia	Escherichia coli
GCA_015278055.1	Enterobacteriaceae	Klebsiella/Raoultella group	Klebsiella pneumoniae	GCA_001566615.1	Enterobacteriaceae	Escherichia	Escherichia coli
GCA_018423085.1	Enterobacteriaceae	Klebsiella/Raoultella group	Klebsiella pneumoniae	GCA_001575465.1	Enterobacteriaceae	Escherichia	Escherichia coli
GCA_019930485.1	Enterobacteriaceae	Klebsiella/Raoultella group	Klebsiella pneumoniae	GCA_001575755.1	Enterobacteriaceae	Escherichia	Escherichia coli
GCA_019915345.1	Enterobacteriaceae	Klebsiella/Raoultella group	Klebsiella pneumoniae	GCA_001582905.1	Enterobacteriaceae	Escherichia	Escherichia coli
GCA_900452035.1	Enterobacteriaceae	Klebsiella/Raoultella group	Klebsiella pneumoniae	GCA_001597815.1	Enterobacteriaceae	Escherichia	Escherichia coli
GCA_008694045.1	Enterobacteriaceae	Klebsiella/Raoultella group	Raoultella planticola	GCA_001597825.1	Enterobacteriaceae	Escherichia	Escherichia coli
GCA_902706515.1	Enterobacteriaceae	Klebsiella/Raoultella group	Raoultella terrigena	GCA_001601605.1	Enterobacteriaceae	Escherichia	Escherichia coli
GCA_902706475.1	Enterobacteriaceae	Klebsiella/Raoultella group	Raoultella terrigena	GCA_001605825.2	Enterobacteriaceae	Escherichia	Escherichia coli
GCA_012029655.1	Enterobacteriaceae	Klebsiella/Raoultella group	Raoultella terrigena	GCA_001607355.1	Enterobacteriaceae	Escherichia	Escherichia coli
GCA_016084595.1	Yersiniaceae	Serratia	Serratia liquefaciens	GCA_001609265.1	Enterobacteriaceae	Escherichia	Escherichia coli
GCA_004153875.1	Yersiniaceae	Serratia	Serratia liquefaciens	GCA_001614695.1	Enterobacteriaceae	Escherichia	Escherichia coli
GCA_006970665.1	Yersiniaceae	Serratia	Serratia liquefaciens	GCA_001615175.1	Enterobacteriaceae	Escherichia	Escherichia coli
GCA_013385855.1	Yersiniaceae	Serratia	Serratia liquefaciens	GCA_001615595.1	Enterobacteriaceae	Escherichia	Escherichia coli
GCA_001537145.1	Yersiniaceae	Serratia	Serratia marcescens	GCA_001616305.1	Enterobacteriaceae	Escherichia	Escherichia coli
GCA_001537205.1	Yersiniaceae	Serratia	Serratia marcescens	GCA_001616555.1	Enterobacteriaceae	Escherichia	Escherichia coli
GCA_001538625.1	Yersiniaceae	Serratia	Serratia marcescens	GCA_001616985.1	Enterobacteriaceae	Escherichia	Escherichia coli
GCA_001539585.1	Yersiniaceae	Serratia	Serratia marcescens	GCA_001618345.2	Enterobacteriaceae	Escherichia	Escherichia coli
GCA_001539885.1	Yersiniaceae	Serratia	Serratia marcescens	GCA_001621665.2	Enterobacteriaceae	Escherichia	Escherichia coli
GCA_001538425.1	Yersiniaceae	Serratia	Serratia marcescens	GCA_001637625.1	Enterobacteriaceae	Escherichia	Escherichia coli
GCA_001540245.1	Yersiniaceae	Serratia	Serratia marcescens	GCA_001641805.1	Enterobacteriaceae	Escherichia	Escherichia coli
GCA_001540085.1	Yersiniaceae	Serratia	Serratia marcescens	GCA_001645225.1	Enterobacteriaceae	Escherichia	Escherichia coli
GCA_001538325.1	Yersiniaceae	Serratia	Serratia marcescens	GCA_001645245.1	Enterobacteriaceae	Escherichia	Escherichia coli
GCA_001537005.1	Yersiniaceae	Serratia	Serratia marcescens	GCA_001659805.1	Enterobacteriaceae	Escherichia	Escherichia coli
GCA_001539545.1	Yersiniaceae	Serratia	Serratia marcescens	GCA_001660545.3	Enterobacteriaceae	Escherichia	Escherichia coli
GCA_001539445.1	Yersiniaceae	Serratia	Serratia marcescens	GCA_001683435.1	Enterobacteriaceae	Escherichia	Escherichia coli
GCA_001536945.1	Yersiniaceae	Serratia	Serratia marcescens	GCA_001683575.1	Enterobacteriaceae	Escherichia	Escherichia coli
GCA_001538585.1	Yersiniaceae	Serratia	Serratia marcescens	GCA_001683595.1	Enterobacteriaceae	Escherichia	Escherichia coli
GCA_001538845.1	Yersiniaceae	Serratia	Serratia marcescens	GCA_001700045.1	Enterobacteriaceae	Escherichia	Escherichia coli
GCA_001537445.1	Yersiniaceae	Serratia	Serratia marcescens	GCA_001708145.1	Enterobacteriaceae	Escherichia	Escherichia coli
GCA_001539105.1	Yersiniaceae	Serratia	Serratia marcescens	GCA_001753525.1	Enterobacteriaceae	Escherichia	Escherichia coli
GCA_001538195.1	Yersiniaceae	Serratia	Serratia marcescens	GCA_001758245.1	Enterobacteriaceae	Escherichia	Escherichia coli
GCA_016085155.1	Yersiniaceae	Serratia	Serratia marcescens	GCA_001865895.1	Enterobacteriaceae	Escherichia	Escherichia coli
GCA_000695485.1	Yersiniaceae	Serratia	Serratia marcescens	GCA_001865985.1	Enterobacteriaceae	Escherichia	Escherichia coli
GCA_001061145.1	Yersiniaceae	Serratia	Serratia marcescens	GCA_001874785.1	Enterobacteriaceae	Escherichia	Escherichia coli
GCA_001067015.1	Yersiniaceae	Serratia	Serratia marcescens	GCA_001881105.1	Enterobacteriaceae	Escherichia	Escherichia coli
GCA_001067375.1	Yersiniaceae	Serratia	Serratia marcescens	GCA_001881165.1	Enterobacteriaceae	Escherichia	Escherichia coli
GCA_001566695.1	Yersiniaceae	Serratia	Serratia marcescens	GCA_001881245.1	Enterobacteriaceae	Escherichia	Escherichia coli
GCA_003031645.1	Yersiniaceae	Serratia	Serratia marcescens	GCA_001881385.1	Enterobacteriaceae	Escherichia	Escherichia coli
GCA_001975745.1	Yersiniaceae	Serratia	Serratia marcescens	GCA_001890365.1	Enterobacteriaceae	Escherichia	Escherichia coli
GCA_001908035.1	Yersiniaceae	Serratia	Serratia marcescens	GCA_001894635.1	Enterobacteriaceae	Escherichia	Escherichia coli
GCA_002220575.1	Yersiniaceae	Serratia	Serratia marcescens	GCA_001900315.1	Enterobacteriaceae	Escherichia	Escherichia coli
GCA_004196365.1	Yersiniaceae	Serratia	Serratia marcescens	GCA_001900355.1	Enterobacteriaceae	Escherichia	Escherichia coli
GCA_003666955.1	Yersiniaceae	Serratia	Serratia marcescens	GCA_001900595.1	Enterobacteriaceae	Escherichia	Escherichia coli
GCA_002887105.1	Yersiniaceae	Serratia	Serratia marcescens	GCA_001900655.1	Enterobacteriaceae	Escherichia	Escherichia coli
GCA_014901745.1	Yersiniaceae	Serratia	Serratia marcescens	GCA_001900985.1	Enterobacteriaceae	Escherichia	Escherichia coli
GCA_014902975.1	Yersiniaceae	Serratia	Serratia marcescens	GCA_001901215.1	Enterobacteriaceae	Escherichia	Escherichia coli
GCA_002872515.1	Yersiniaceae	Serratia	Serratia marcescens	GCA_001901315.1	Enterobacteriaceae	Escherichia	Escherichia coli
GCA_002920345.1	Yersiniaceae	Serratia	Serratia marcescens	GCA_001901445.1	Enterobacteriaceae	Escherichia	Escherichia coli
GCA_002915435.1	Yersiniaceae	Serratia	Serratia marcescens	GCA_001901545.1	Enterobacteriaceae	Escherichia	Escherichia coli
GCA_003284885.1	Yersiniaceae	Serratia	Serratia marcescens	GCA_001902735.1	Enterobacteriaceae	Escherichia	Escherichia coli
GCA_003605765.1	Yersiniaceae	Serratia	Serratia marcescens	GCA_001910475.1	Enterobacteriaceae	Escherichia	Escherichia coli
GCA_004378065.1	Yersiniaceae	Serratia	Serratia marcescens	GCA_001910835.1	Enterobacteriaceae	Escherichia	Escherichia coli
GCA_014840835.1	Yersiniaceae	Serratia	Serratia marcescens	GCA_001911805.1	Enterobacteriaceae	Escherichia	Escherichia coli
GCA_003935135.1	Yersiniaceae	Serratia	Serratia marcescens	GCA_001911955.1	Enterobacteriaceae	Escherichia	Escherichia coli
GCA_016007335.1	Yersiniaceae	Serratia	Serratia marcescens	GCA_001912445.1	Enterobacteriaceae	Escherichia	Escherichia coli
GCA_016007295.1	Yersiniaceae	Serratia	Serratia marcescens	GCA_001912625.1	Enterobacteriaceae	Escherichia	Escherichia coli
GCA_016006495.1	Yersiniaceae	Serratia	Serratia marcescens	GCA_001937255.1	Enterobacteriaceae	Escherichia	Escherichia coli
GCA_012273115.1	Yersiniaceae	Serratia	Serratia marcescens	GCA_001970035.1	Enterobacteriaceae	Escherichia	Escherichia coli
GCA_016006295.1	Yersiniaceae	Serratia	Serratia marcescens	GCA_002002225.1	Enterobacteriaceae	Escherichia	Escherichia coli
GCA_016005895.1	Yersiniaceae	Serratia	Serratia marcescens	GCA_002006525.1	Enterobacteriaceae	Escherichia	Escherichia coli
GCA_016005775.1	Yersiniaceae	Serratia	Serratia marcescens	GCA_002011985.1	Enterobacteriaceae	Escherichia	Escherichia coli
GCA_016005725.1	Yersiniaceae	Serratia	Serratia marcescens	GCA_002012005.1	Enterobacteriaceae	Escherichia	Escherichia coli
GCA_008011745.1	Yersiniaceae	Serratia	Serratia marcescens	GCA_002024105.1	Enterobacteriaceae	Escherichia	Escherichia coli
GCA_008868645.1	Yersiniaceae	Serratia	Serratia marcescens	GCA_002024905.2	Enterobacteriaceae	Escherichia	Escherichia coli
GCA_009746745.1	Yersiniaceae	Serratia	Serratia marcescens	GCA_002027605.1	Enterobacteriaceae	Escherichia	Escherichia coli
GCA_009833815.1	Yersiniaceae	Serratia	Serratia marcescens	GCA_002028715.1	Enterobacteriaceae	Escherichia	Escherichia coli
GCA_009833535.1	Yersiniaceae	Serratia	Serratia marcescens	GCA_002028825.1	Enterobacteriaceae	Escherichia	Escherichia coli
GCA_015939445.1	Yersiniaceae	Serratia	Serratia marcescens	GCA_002028875.1	Enterobacteriaceae	Escherichia	Escherichia coli
GCA_018085245.1	Yersiniaceae	Serratia	Serratia marcescens	GCA_002028945.1	Enterobacteriaceae	Escherichia	Escherichia coli
GCA_018085385.1	Yersiniaceae	Serratia	Serratia marcescens	GCA_002028955.1	Enterobacteriaceae	Escherichia	Escherichia coli
GCA_015938025.1	Yersiniaceae	Serratia	Serratia marcescens	GCA_002029035.1	Enterobacteriaceae	Escherichia	Escherichia coli
GCA_010092745.1	Yersiniaceae	Serratia	Serratia marcescens	GCA_002029115.1	Enterobacteriaceae	Escherichia	Escherichia coli
GCA_010092645.1	Yersiniaceae	Serratia	Serratia marcescens	GCA_002087535.1	Enterobacteriaceae	Escherichia	Escherichia coli
GCA_013425845.1	Yersiniaceae	Serratia	Serratia marcescens	GCA_002087575.1	Enterobacteriaceae	Escherichia	Escherichia coli
GCA_015903145.1	Yersiniaceae	Serratia	Serratia marcescens	GCA_002087615.1	Enterobacteriaceae	Escherichia	Escherichia coli
GCA_016236945.1	Yersiniaceae	Serratia	Serratia marcescens	GCA_002087985.1	Enterobacteriaceae	Escherichia	Escherichia coli
GCA_018442925.1	Yersiniaceae	Serratia	Serratia marcescens	GCA_002099735.1	Enterobacteriaceae	Escherichia	Escherichia coli
GCA_018441625.1	Yersiniaceae	Serratia	Serratia marcescens	GCA_002118095.1	Enterobacteriaceae	Escherichia	Escherichia coli
GCA_018446715.1	Yersiniaceae	Serratia	Serratia marcescens	GCA_002120205.1	Enterobacteriaceae	Escherichia	Escherichia coli
GCA_017153275.1	Yersiniaceae	Serratia	Serratia marcescens	GCA_002125925.1	Enterobacteriaceae	Escherichia	Escherichia coli
GCA_017152295.1	Yersiniaceae	Serratia	Serratia marcescens	GCA_002133365.1	Enterobacteriaceae	Escherichia	Escherichia coli
GCA_017152555.1	Yersiniaceae	Serratia	Serratia marcescens	GCA_002142715.1	Enterobacteriaceae	Escherichia	Escherichia coli
GCA_017153075.1	Yersiniaceae	Serratia	Serratia marcescens	GCA_002144055.1	Enterobacteriaceae	Escherichia	Escherichia coli
GCA_017152775.1	Yersiniaceae	Serratia	Serratia marcescens	GCA_002144065.1	Enterobacteriaceae	Escherichia	Escherichia coli
GCA_001062045.1	Enterobacteriaceae	Shigella	Shigella boydii	GCA_002144095.1	Enterobacteriaceae	Escherichia	Escherichia coli
GCA_001060475.1	Enterobacteriaceae	Shigella	Shigella boydii	GCA_002144105.1	Enterobacteriaceae	Escherichia	Escherichia coli
GCA_001060695.1	Enterobacteriaceae	Shigella	Shigella boydii	GCA_002144135.1	Enterobacteriaceae	Escherichia	Escherichia coli
GCA_001933075.2	Enterobacteriaceae	Shigella	Shigella boydii	GCA_002144145.1	Enterobacteriaceae	Escherichia	Escherichia coli
GCA_002205865.1	Enterobacteriaceae	Shigella	Shigella boydii	GCA_002144165.1	Enterobacteriaceae	Escherichia	Escherichia coli
GCA_002290435.1	Enterobacteriaceae	Shigella	Shigella boydii	GCA_002144185.1	Enterobacteriaceae	Escherichia	Escherichia coli
GCA_002950135.1	Enterobacteriaceae	Shigella	Shigella boydii	GCA_002152025.1	Enterobacteriaceae	Escherichia	Escherichia coli
GCA_002949935.1	Enterobacteriaceae	Shigella	Shigella dysenteriae	GCA_002155015.2	Enterobacteriaceae	Escherichia	Escherichia coli
GCA_002950115.1	Enterobacteriaceae	Shigella	Shigella dysenteriae	GCA_002156825.1	Enterobacteriaceae	Escherichia	Escherichia coli
GCA_002950055.1	Enterobacteriaceae	Shigella	Shigella dysenteriae	GCA_002156845.1	Enterobacteriaceae	Escherichia	Escherichia coli
GCA_002290425.1	Enterobacteriaceae	Shigella	Shigella flexneri	GCA_002157815.1	Enterobacteriaceae	Escherichia	Escherichia coli
GCA_004569345.1	Enterobacteriaceae	Shigella	Shigella flexneri	GCA_002193315.1	Enterobacteriaceae	Escherichia	Escherichia coli
GCA_016293525.1	Enterobacteriaceae	Shigella	Shigella flexneri	GCA_002193355.1	Enterobacteriaceae	Escherichia	Escherichia coli
GCA_001066285.1	Enterobacteriaceae	Shigella	Shigella sonnei	GCA_002193435.1	Enterobacteriaceae	Escherichia	Escherichia coli
GCA_002247685.1	Enterobacteriaceae	Shigella	Shigella sonnei	GCA_002284745.1	Enterobacteriaceae	Escherichia	Escherichia coli
GCA_002248715.1	Enterobacteriaceae	Shigella	Shigella sonnei	GCA_002357875.1	Enterobacteriaceae	Escherichia	Escherichia coli
GCA_002247575.1	Enterobacteriaceae	Shigella	Shigella sonnei	GCA_002463305.1	Enterobacteriaceae	Escherichia	Escherichia coli
GCA_014386345.1	Enterobacteriaceae	Shigella	Shigella sonnei	GCA_002463695.1	Enterobacteriaceae	Escherichia	Escherichia coli
GCA_013682035.1	Enterobacteriaceae	Shigella	Shigella sonnei	GCA_002464315.1	Enterobacteriaceae	Escherichia	Escherichia coli
GCA_003543435.1	Enterobacteriaceae	Shigella	Shigella sp.	GCA_002465575.1	Enterobacteriaceae	Escherichia	Escherichia coli
GCA_001218485.1	Yersiniaceae	Yersinia	Yersinia enterocolitica	GCA_002467415.1	Enterobacteriaceae	Escherichia	Escherichia coli
GCA_001107025.1	Yersiniaceae	Yersinia	Yersinia enterocolitica	GCA_002468185.1	Enterobacteriaceae	Escherichia	Escherichia coli
GCA_900460595.1	Yersiniaceae	Yersinia	Yersinia enterocolitica	GCA_002474855.1	Enterobacteriaceae	Escherichia	Escherichia coli
GCA_902176075.1	Yersiniaceae	Yersinia	Yersinia enterocolitica	GCA_002507985.1	Enterobacteriaceae	Escherichia	Escherichia coli
GCA_902176165.1	Yersiniaceae	Yersinia	Yersinia enterocolitica	GCA_002517495.1	Enterobacteriaceae	Escherichia	Escherichia coli
GCA_902176225.1	Yersiniaceae	Yersinia	Yersinia enterocolitica	GCA_002520155.1	Enterobacteriaceae	Escherichia	Escherichia coli
GCA_902168885.1	Yersiniaceae	Yersinia	Yersinia enterocolitica	GCA_002520825.1	Enterobacteriaceae	Escherichia	Escherichia coli
GCA_902168965.1	Yersiniaceae	Yersinia	Yersinia enterocolitica	GCA_002535275.1	Enterobacteriaceae	Escherichia	Escherichia coli
GCA_902168915.1	Yersiniaceae	Yersinia	Yersinia enterocolitica	GCA_002537165.1	Enterobacteriaceae	Escherichia	Escherichia coli
GCA_902169055.1	Yersiniaceae	Yersinia	Yersinia enterocolitica	GCA_002537485.1	Enterobacteriaceae	Escherichia	Escherichia coli
GCA_902169365.1	Yersiniaceae	Yersinia	Yersinia enterocolitica	GCA_002541735.1	Enterobacteriaceae	Escherichia	Escherichia coli
GCA_902169285.1	Yersiniaceae	Yersinia	Yersinia enterocolitica	GCA_002542015.1	Enterobacteriaceae	Escherichia	Escherichia coli
GCA_902169505.1	Yersiniaceae	Yersinia	Yersinia enterocolitica	GCA_002542185.1	Enterobacteriaceae	Escherichia	Escherichia coli
GCA_902169665.1	Yersiniaceae	Yersinia	Yersinia enterocolitica	GCA_002542435.1	Enterobacteriaceae	Escherichia	Escherichia coli
GCA_902170045.1	Yersiniaceae	Yersinia	Yersinia enterocolitica	GCA_002542865.1	Enterobacteriaceae	Escherichia	Escherichia coli
GCA_902170165.1	Yersiniaceae	Yersinia	Yersinia enterocolitica	GCA_002544515.1	Enterobacteriaceae	Escherichia	Escherichia coli
GCA_902170225.1	Yersiniaceae	Yersinia	Yersinia enterocolitica	GCA_002547665.1	Enterobacteriaceae	Escherichia	Escherichia coli
GCA_902170815.1	Yersiniaceae	Yersinia	Yersinia enterocolitica	GCA_002554475.1	Enterobacteriaceae	Escherichia	Escherichia coli
GCA_902726525.1	Yersiniaceae	Yersinia	Yersinia enterocolitica	GCA_002573065.1	Enterobacteriaceae	Escherichia	Escherichia coli
GCA_001174985.1	Yersiniaceae	Yersinia	Yersinia enterocolitica	GCA_002573445.1	Enterobacteriaceae	Escherichia	Escherichia coli
GCA_001223145.1	Yersiniaceae	Yersinia	Yersinia enterocolitica	GCA_002741595.1	Enterobacteriaceae	Escherichia	Escherichia coli
GCA_001174965.1	Yersiniaceae	Yersinia	Yersinia enterocolitica	GCA_002749835.1	Enterobacteriaceae	Escherichia	Escherichia coli
GCA_001319425.1	Yersiniaceae	Yersinia	Yersinia enterocolitica	GCA_002761625.1	Enterobacteriaceae	Escherichia	Escherichia coli
GCA_001221865.1	Yersiniaceae	Yersinia	Yersinia enterocolitica	GCA_002761685.1	Enterobacteriaceae	Escherichia	Escherichia coli
GCA_001090885.1	Yersiniaceae	Yersinia	Yersinia enterocolitica	GCA_002788115.1	Enterobacteriaceae	Escherichia	Escherichia coli
GCA_001708655.1	Yersiniaceae	Yersinia	Yersinia enterocolitica	GCA_002794895.1	Enterobacteriaceae	Escherichia	Escherichia coli
GCA_001708555.1	Yersiniaceae	Yersinia	Yersinia enterocolitica	GCA_002803805.2	Enterobacteriaceae	Escherichia	Escherichia coli
GCA_902170485.1	Yersiniaceae	Yersinia	Yersinia intermedia	GCA_002804345.3	Enterobacteriaceae	Escherichia	Escherichia coli
GCA_001150525.1	Yersiniaceae	Yersinia	Yersinia intermedia	GCA_002806795.1	Enterobacteriaceae	Escherichia	Escherichia coli
GCA_001319925.1	Yersiniaceae	Yersinia	Yersinia intermedia	GCA_002806825.1	Enterobacteriaceae	Escherichia	Escherichia coli
GCA_900460465.1	Yersiniaceae	Yersinia	Yersinia pestis	GCA_002843685.1	Enterobacteriaceae	Escherichia	Escherichia coli
GCA_000754785.1	Yersiniaceae	Yersinia	Yersinia pestis	GCA_002861205.1	Enterobacteriaceae	Escherichia	Escherichia coli
GCA_001559935.1	Yersiniaceae	Yersinia	Yersinia pestis	GCA_002861225.1	Enterobacteriaceae	Escherichia	Escherichia coli
GCA_001613895.1	Yersiniaceae	Yersinia	Yersinia pestis	GCA_002863685.1	Enterobacteriaceae	Escherichia	Escherichia coli
GCA_003085995.1	Yersiniaceae	Yersinia	Yersinia pestis	GCA_002870165.1	Enterobacteriaceae	Escherichia	Escherichia coli
GCA_009670705.1	Yersiniaceae	Yersinia	Yersinia pestis	GCA_002925525.1	Enterobacteriaceae	Escherichia	Escherichia coli
GCA_009670485.1	Yersiniaceae	Yersinia	Yersinia pestis	GCA_002930345.1	Enterobacteriaceae	Escherichia	Escherichia coli
GCA_009670305.1	Yersiniaceae	Yersinia	Yersinia pestis	GCA_002943245.1	Enterobacteriaceae	Escherichia	Escherichia coli
GCA_009670135.1	Yersiniaceae	Yersinia	Yersinia pestis	GCA_002943305.1	Enterobacteriaceae	Escherichia	Escherichia coli
GCA_009669955.1	Yersiniaceae	Yersinia	Yersinia pestis	GCA_002951715.1	Enterobacteriaceae	Escherichia	Escherichia coli
GCA_009669835.1	Yersiniaceae	Yersinia	Yersinia pestis	GCA_002952095.1	Enterobacteriaceae	Escherichia	Escherichia coli
GCA_009669805.1	Yersiniaceae	Yersinia	Yersinia pestis	GCA_002952995.1	Enterobacteriaceae	Escherichia	Escherichia coli
GCA_003074535.1	Yersiniaceae	Yersinia	Yersinia pestis	GCA_002953055.1	Enterobacteriaceae	Escherichia	Escherichia coli
GCA_006376545.1	Yersiniaceae	Yersinia	Yersinia pestis	GCA_002953835.1	Enterobacteriaceae	Escherichia	Escherichia coli
GCA_009295925.1	Yersiniaceae	Yersinia	Yersinia pestis	GCA_002991895.1	Enterobacteriaceae	Escherichia	Escherichia coli
GCA_009295945.1	Yersiniaceae	Yersinia	Yersinia pestis	GCA_002991925.1	Enterobacteriaceae	Escherichia	Escherichia coli
GCA_015158895.1	Yersiniaceae	Yersinia	Yersinia pestis	GCA_002993505.1	Enterobacteriaceae	Escherichia	Escherichia coli
GCA_019239165.1	Yersiniaceae	Yersinia	Yersinia pestis	GCA_002993515.1	Enterobacteriaceae	Escherichia	Escherichia coli
GCA_019239145.1	Yersiniaceae	Yersinia	Yersinia pestis	GCA_002993605.1	Enterobacteriaceae	Escherichia	Escherichia coli
GCA_019238935.1	Yersiniaceae	Yersinia	Yersinia pestis	GCA_002999075.1	Enterobacteriaceae	Escherichia	Escherichia coli
GCA_019238315.1	Yersiniaceae	Yersinia	Yersinia pestis	GCA_003010015.1	Enterobacteriaceae	Escherichia	Escherichia coli
GCA_013421465.1	Yersiniaceae	Yersinia	Yersinia pestis	GCA_003015295.1	Enterobacteriaceae	Escherichia	Escherichia coli
GCA_015159615.2	Yersiniaceae	Yersinia	Yersinia pestis	GCA_003015365.1	Enterobacteriaceae	Escherichia	Escherichia coli
GCA_902171105.1	Yersiniaceae	Yersinia	Yersinia pseudotuberculosis	GCA_003017765.1	Enterobacteriaceae	Escherichia	Escherichia coli
GCA_902171075.1	Yersiniaceae	Yersinia	Yersinia pseudotuberculosis	GCA_003017885.1	Enterobacteriaceae	Escherichia	Escherichia coli
GCA_902171545.1	Yersiniaceae	Yersinia	Yersinia pseudotuberculosis	GCA_003018015.1	Enterobacteriaceae	Escherichia	Escherichia coli
GCA_902171555.1	Yersiniaceae	Yersinia	Yersinia pseudotuberculosis	GCA_003018115.1	Enterobacteriaceae	Escherichia	Escherichia coli
GCA_902171755.1	Yersiniaceae	Yersinia	Yersinia pseudotuberculosis	GCA_003018195.1	Enterobacteriaceae	Escherichia	Escherichia coli
GCA_902172015.1	Yersiniaceae	Yersinia	Yersinia pseudotuberculosis	GCA_003018395.1	Enterobacteriaceae	Escherichia	Escherichia coli
GCA_902172105.1	Yersiniaceae	Yersinia	Yersinia pseudotuberculosis	GCA_003018695.1	Enterobacteriaceae	Escherichia	Escherichia coli
GCA_902172275.1	Yersiniaceae	Yersinia	Yersinia pseudotuberculosis	GCA_003018775.1	Enterobacteriaceae	Escherichia	Escherichia coli
GCA_902172345.1	Yersiniaceae	Yersinia	Yersinia pseudotuberculosis	GCA_003019095.1	Enterobacteriaceae	Escherichia	Escherichia coli
GCA_902172645.1	Yersiniaceae	Yersinia	Yersinia pseudotuberculosis	GCA_003019215.1	Enterobacteriaceae	Escherichia	Escherichia coli
GCA_902172625.1	Yersiniaceae	Yersinia	Yersinia pseudotuberculosis	GCA_003019235.1	Enterobacteriaceae	Escherichia	Escherichia coli
GCA_902172745.1	Yersiniaceae	Yersinia	Yersinia pseudotuberculosis	GCA_003024315.1	Enterobacteriaceae	Escherichia	Escherichia coli
GCA_902172695.1	Yersiniaceae	Yersinia	Yersinia pseudotuberculosis	GCA_003057435.1	Enterobacteriaceae	Escherichia	Escherichia coli
GCA_902172795.1	Yersiniaceae	Yersinia	Yersinia pseudotuberculosis	GCA_003074475.1	Enterobacteriaceae	Escherichia	Escherichia coli
GCA_902172965.1	Yersiniaceae	Yersinia	Yersinia pseudotuberculosis	GCA_003095635.1	Enterobacteriaceae	Escherichia	Escherichia coli
GCA_902170935.1	Yersiniaceae	Yersinia	Yersinia pseudotuberculosis	GCA_003112165.1	Enterobacteriaceae	Escherichia	Escherichia coli
GCA_001244855.1	Yersiniaceae	Yersinia	Yersinia pseudotuberculosis	GCA_003114695.1	Enterobacteriaceae	Escherichia	Escherichia coli
GCA_003010525.1	Yersiniaceae	Yersinia	Yersinia pseudotuberculosis	GCA_003114775.1	Enterobacteriaceae	Escherichia	Escherichia coli
GCA_003010855.1	Yersiniaceae	Yersinia	Yersinia pseudotuberculosis	GCA_003427435.1	Enterobacteriaceae	Escherichia	Escherichia coli
GCA_017498805.1	Yersiniaceae	Yersinia	Yersinia pseudotuberculosis	GCA_003443795.1	Enterobacteriaceae	Escherichia	Escherichia coli
GCA_001971205.1	Enterobacteriaceae	Cronobacter	Cronobacter sakazakii	GCA_003546145.1	Enterobacteriaceae	Escherichia	Escherichia coli
GCA_001971245.1	Enterobacteriaceae	Cronobacter	Cronobacter sakazakii	GCA_003569885.1	Enterobacteriaceae	Escherichia	Escherichia coli
GCA_001308965.1	Enterobacteriaceae	Cronobacter	Cronobacter sakazakii	GCA_003571825.1	Enterobacteriaceae	Escherichia	Escherichia coli
GCA_001309035.1	Enterobacteriaceae	Cronobacter	Cronobacter sakazakii	GCA_003576565.1	Enterobacteriaceae	Escherichia	Escherichia coli
GCA_001309095.1	Enterobacteriaceae	Cronobacter	Cronobacter sakazakii	GCA_003667385.1	Enterobacteriaceae	Escherichia	Escherichia coli
GCA_001309295.1	Enterobacteriaceae	Cronobacter	Cronobacter sakazakii	GCA_003691425.1	Enterobacteriaceae	Escherichia	Escherichia coli
GCA_016577585.1	Enterobacteriaceae	Cronobacter	Cronobacter sakazakii	GCA_003730475.1	Enterobacteriaceae	Escherichia	Escherichia coli
GCA_016577745.1	Enterobacteriaceae	Cronobacter	Cronobacter sakazakii	GCA_003730705.1	Enterobacteriaceae	Escherichia	Escherichia coli
GCA_016577545.1	Enterobacteriaceae	Cronobacter	Cronobacter sakazakii	GCA_003730975.1	Enterobacteriaceae	Escherichia	Escherichia coli
GCA_016086815.1	Enterobacteriaceae	Cronobacter	Cronobacter sakazakii	GCA_003731035.1	Enterobacteriaceae	Escherichia	Escherichia coli
GCA_016577665.1	Enterobacteriaceae	Cronobacter	Cronobacter sakazakii	GCA_003772545.1	Enterobacteriaceae	Escherichia	Escherichia coli
GCA_016577305.1	Enterobacteriaceae	Cronobacter	Cronobacter sakazakii	GCA_003773605.1	Enterobacteriaceae	Escherichia	Escherichia coli
GCA_000974965.1	Enterobacteriaceae	Cronobacter	Cronobacter sakazakii	GCA_003773765.1	Enterobacteriaceae	Escherichia	Escherichia coli
GCA_002093925.1	Enterobacteriaceae	Cronobacter	Cronobacter sakazakii	GCA_003773885.1	Enterobacteriaceae	Escherichia	Escherichia coli
GCA_001277275.1	Enterobacteriaceae	Cronobacter	Cronobacter sakazakii	GCA_003774305.1	Enterobacteriaceae	Escherichia	Escherichia coli
GCA_016077095.1	Enterobacteriaceae	Cronobacter	Cronobacter sakazakii	GCA_003774585.1	Enterobacteriaceae	Escherichia	Escherichia coli
GCA_016077115.1	Enterobacteriaceae	Cronobacter	Cronobacter sakazakii	GCA_003774905.1	Enterobacteriaceae	Escherichia	Escherichia coli
GCA_016077265.1	Enterobacteriaceae	Cronobacter	Cronobacter sakazakii	GCA_003775145.1	Enterobacteriaceae	Escherichia	Escherichia coli
GCA_016077445.1	Enterobacteriaceae	Cronobacter	Cronobacter sakazakii	GCA_003775205.1	Enterobacteriaceae	Escherichia	Escherichia coli
GCA_008806275.1	Enterobacteriaceae	Cronobacter	Cronobacter sakazakii	GCA_003775285.1	Enterobacteriaceae	Escherichia	Escherichia coli
GCA_008806235.1	Enterobacteriaceae	Cronobacter	Cronobacter sakazakii	GCA_003775305.1	Enterobacteriaceae	Escherichia	Escherichia coli
GCA_001735605.1	Enterobacteriaceae	Cronobacter	Cronobacter sakazakii	GCA_003784065.1	Enterobacteriaceae	Escherichia	Escherichia coli
GCA_002198775.1	Enterobacteriaceae	Cronobacter	Cronobacter sakazakii	GCA_003784465.1	Enterobacteriaceae	Escherichia	Escherichia coli
GCA_016077175.1	Enterobacteriaceae	Cronobacter	Cronobacter sakazakii	GCA_003792105.1	Enterobacteriaceae	Escherichia	Escherichia coli
GCA_016076795.1	Enterobacteriaceae	Cronobacter	Cronobacter sakazakii	GCA_003792225.1	Enterobacteriaceae	Escherichia	Escherichia coli
GCA_002075445.1	Enterobacteriaceae	Cronobacter	Cronobacter sakazakii	GCA_003792575.1	Enterobacteriaceae	Escherichia	Escherichia coli
GCA_002071735.1	Enterobacteriaceae	Cronobacter	Cronobacter sakazakii	GCA_003793455.1	Enterobacteriaceae	Escherichia	Escherichia coli
GCA_002071775.1	Enterobacteriaceae	Cronobacter	Cronobacter sakazakii	GCA_003793635.1	Enterobacteriaceae	Escherichia	Escherichia coli
GCA_002075735.1	Enterobacteriaceae	Cronobacter	Cronobacter sakazakii	GCA_003793835.1	Enterobacteriaceae	Escherichia	Escherichia coli
GCA_002075575.1	Enterobacteriaceae	Cronobacter	Cronobacter sakazakii	GCA_003794895.1	Enterobacteriaceae	Escherichia	Escherichia coli
GCA_002101505.1	Enterobacteriaceae	Cronobacter	Cronobacter sakazakii	GCA_003794955.1	Enterobacteriaceae	Escherichia	Escherichia coli
GCA_002101515.1	Enterobacteriaceae	Cronobacter	Cronobacter sakazakii	GCA_003856995.1	Enterobacteriaceae	Escherichia	Escherichia coli
GCA_002107895.1	Enterobacteriaceae	Cronobacter	Cronobacter sakazakii	GCA_003864875.2	Enterobacteriaceae	Escherichia	Escherichia coli
GCA_002107915.1	Enterobacteriaceae	Cronobacter	Cronobacter sakazakii	GCA_003885035.1	Enterobacteriaceae	Escherichia	Escherichia coli
GCA_002199045.1	Enterobacteriaceae	Cronobacter	Cronobacter sakazakii	GCA_003885155.1	Enterobacteriaceae	Escherichia	Escherichia coli
GCA_002199005.1	Enterobacteriaceae	Cronobacter	Cronobacter sakazakii	GCA_003885915.1	Enterobacteriaceae	Escherichia	Escherichia coli
GCA_002978085.1	Enterobacteriaceae	Cronobacter	Cronobacter sakazakii	GCA_003886005.1	Enterobacteriaceae	Escherichia	Escherichia coli
GCA_002978075.1	Enterobacteriaceae	Cronobacter	Cronobacter sakazakii	GCA_003886015.1	Enterobacteriaceae	Escherichia	Escherichia coli
GCA_002977985.1	Enterobacteriaceae	Cronobacter	Cronobacter sakazakii	GCA_003886395.1	Enterobacteriaceae	Escherichia	Escherichia coli
GCA_002977895.1	Enterobacteriaceae	Cronobacter	Cronobacter sakazakii	GCA_003886515.1	Enterobacteriaceae	Escherichia	Escherichia coli
GCA_002977575.1	Enterobacteriaceae	Cronobacter	Cronobacter sakazakii	GCA_003892455.1	Enterobacteriaceae	Escherichia	Escherichia coli
GCA_002977055.1	Enterobacteriaceae	Cronobacter	Cronobacter sakazakii	GCA_003945485.1	Enterobacteriaceae	Escherichia	Escherichia coli
GCA_002976915.1	Enterobacteriaceae	Cronobacter	Cronobacter sakazakii	GCA_003956185.1	Enterobacteriaceae	Escherichia	Escherichia coli
GCA_002976735.1	Enterobacteriaceae	Cronobacter	Cronobacter sakazakii	GCA_003956325.1	Enterobacteriaceae	Escherichia	Escherichia coli
GCA_003516105.2	Enterobacteriaceae	Cronobacter	Cronobacter sakazakii	GCA_004137365.1	Enterobacteriaceae	Escherichia	Escherichia coli
GCA_003516125.3	Enterobacteriaceae	Cronobacter	Cronobacter sakazakii	GCA_004277275.1	Enterobacteriaceae	Escherichia	Escherichia coli
GCA_002942305.1	Enterobacteriaceae	Cronobacter	Cronobacter sakazakii	GCA_004277315.1	Enterobacteriaceae	Escherichia	Escherichia coli
GCA_002993165.1	Enterobacteriaceae	Cronobacter	Cronobacter sakazakii	GCA_004279935.1	Enterobacteriaceae	Escherichia	Escherichia coli
GCA_002974475.1	Enterobacteriaceae	Cronobacter	Cronobacter sakazakii	GCA_004283315.1	Enterobacteriaceae	Escherichia	Escherichia coli
GCA_002976495.1	Enterobacteriaceae	Cronobacter	Cronobacter sakazakii	GCA_004283795.1	Enterobacteriaceae	Escherichia	Escherichia coli
GCA_003177155.1	Enterobacteriaceae	Cronobacter	Cronobacter sakazakii	GCA_004284075.1	Enterobacteriaceae	Escherichia	Escherichia coli
GCA_002975055.1	Enterobacteriaceae	Cronobacter	Cronobacter sakazakii	GCA_004295365.1	Enterobacteriaceae	Escherichia	Escherichia coli
GCA_003207335.1	Enterobacteriaceae	Cronobacter	Cronobacter sakazakii	GCA_004336965.1	Enterobacteriaceae	Escherichia	Escherichia coli
GCA_003207715.1	Enterobacteriaceae	Cronobacter	Cronobacter sakazakii	GCA_004353315.1	Enterobacteriaceae	Escherichia	Escherichia coli
GCA_003207255.1	Enterobacteriaceae	Cronobacter	Cronobacter sakazakii	GCA_004354885.1	Enterobacteriaceae	Escherichia	Escherichia coli
GCA_003207135.1	Enterobacteriaceae	Cronobacter	Cronobacter sakazakii	GCA_004354895.1	Enterobacteriaceae	Escherichia	Escherichia coli
GCA_016576885.1	Enterobacteriaceae	Cronobacter	Cronobacter sakazakii	GCA_004377995.2	Enterobacteriaceae	Escherichia	Escherichia coli
GCA_003515895.1	Enterobacteriaceae	Cronobacter	Cronobacter sakazakii	GCA_004380515.1	Enterobacteriaceae	Escherichia	Escherichia coli
GCA_016076595.1	Enterobacteriaceae	Cronobacter	Cronobacter sakazakii	GCA_004566455.1	Enterobacteriaceae	Escherichia	Escherichia coli
GCA_009938705.1	Enterobacteriaceae	Cronobacter	Cronobacter sakazakii	GCA_004566545.1	Enterobacteriaceae	Escherichia	Escherichia coli
GCA_016576485.1	Enterobacteriaceae	Cronobacter	Cronobacter sakazakii	GCA_004566555.1	Enterobacteriaceae	Escherichia	Escherichia coli
GCA_016070895.1	Enterobacteriaceae	Cronobacter	Cronobacter sakazakii	GCA_004566575.1	Enterobacteriaceae	Escherichia	Escherichia coli
GCA_016070495.1	Enterobacteriaceae	Cronobacter	Cronobacter sakazakii	GCA_004566595.1	Enterobacteriaceae	Escherichia	Escherichia coli
GCA_016071005.1	Enterobacteriaceae	Cronobacter	Cronobacter sakazakii	GCA_004566645.1	Enterobacteriaceae	Escherichia	Escherichia coli
GCA_016070875.1	Enterobacteriaceae	Cronobacter	Cronobacter sakazakii	GCA_004566775.1	Enterobacteriaceae	Escherichia	Escherichia coli
GCA_013186285.1	Enterobacteriaceae	Cronobacter	Cronobacter sakazakii	GCA_004566835.1	Enterobacteriaceae	Escherichia	Escherichia coli
GCA_013186245.1	Enterobacteriaceae	Cronobacter	Cronobacter sakazakii	GCA_004566875.1	Enterobacteriaceae	Escherichia	Escherichia coli
GCA_013186165.1	Enterobacteriaceae	Cronobacter	Cronobacter sakazakii	GCA_004566915.1	Enterobacteriaceae	Escherichia	Escherichia coli
GCA_013186105.1	Enterobacteriaceae	Cronobacter	Cronobacter sakazakii	GCA_004567045.1	Enterobacteriaceae	Escherichia	Escherichia coli
GCA_008805655.1	Enterobacteriaceae	Cronobacter	Cronobacter sakazakii	GCA_004567055.1	Enterobacteriaceae	Escherichia	Escherichia coli
GCA_008806095.1	Enterobacteriaceae	Cronobacter	Cronobacter sakazakii	GCA_004567175.1	Enterobacteriaceae	Escherichia	Escherichia coli
GCA_008805175.1	Enterobacteriaceae	Cronobacter	Cronobacter sakazakii	GCA_004567255.1	Enterobacteriaceae	Escherichia	Escherichia coli
GCA_008805195.1	Enterobacteriaceae	Cronobacter	Cronobacter sakazakii	GCA_004567365.1	Enterobacteriaceae	Escherichia	Escherichia coli
GCA_008805805.1	Enterobacteriaceae	Cronobacter	Cronobacter sakazakii	GCA_004567375.1	Enterobacteriaceae	Escherichia	Escherichia coli
GCA_008805595.1	Enterobacteriaceae	Cronobacter	Cronobacter sakazakii	GCA_004567415.1	Enterobacteriaceae	Escherichia	Escherichia coli
GCA_015350575.1	Enterobacteriaceae	Cronobacter	Cronobacter sakazakii	GCA_004567535.1	Enterobacteriaceae	Escherichia	Escherichia coli
GCA_015353915.1	Enterobacteriaceae	Cronobacter	Cronobacter sakazakii	GCA_004567565.1	Enterobacteriaceae	Escherichia	Escherichia coli
GCA_017845055.1	Enterobacteriaceae	Cronobacter	Cronobacter sakazakii	GCA_004567585.1	Enterobacteriaceae	Escherichia	Escherichia coli
GCA_017845295.1	Enterobacteriaceae	Cronobacter	Cronobacter sakazakii	GCA_004567595.1	Enterobacteriaceae	Escherichia	Escherichia coli
GCA_019144375.1	Enterobacteriaceae	Cronobacter	Cronobacter sakazakii	GCA_004567615.1	Enterobacteriaceae	Escherichia	Escherichia coli
GCA_016412015.1	Enterobacteriaceae	Salmonella	Salmonella enterica	GCA_004567675.1	Enterobacteriaceae	Escherichia	Escherichia coli
GCA_013337225.1	Yersiniaceae	Serratia	Serratia proteamaculans	GCA_004567745.1	Enterobacteriaceae	Escherichia	Escherichia coli
GCA_902170495.1	Yersiniaceae	Yersinia	Yersinia kristensenii	GCA_004567815.1	Enterobacteriaceae	Escherichia	Escherichia coli
GCA_002738465.1	Yersiniaceae	Yersinia	Yersinia kristensenii	GCA_004568035.1	Enterobacteriaceae	Escherichia	Escherichia coli
GCA_011342745.1	Enterobacteriaceae	Salmonella	Salmonella enterica	GCA_004568145.1	Enterobacteriaceae	Escherichia	Escherichia coli
GCA_010124045.1	Enterobacteriaceae	Salmonella	Salmonella enterica	GCA_004568575.1	Enterobacteriaceae	Escherichia	Escherichia coli
GCA_010638865.1	Enterobacteriaceae	Salmonella	Salmonella enterica	GCA_004568605.1	Enterobacteriaceae	Escherichia	Escherichia coli
GCA_006852755.1	Enterobacteriaceae	Salmonella	Salmonella enterica	GCA_004568675.1	Enterobacteriaceae	Escherichia	Escherichia coli
GCA_010498935.1	Enterobacteriaceae	Salmonella	Salmonella enterica	GCA_004568685.1	Enterobacteriaceae	Escherichia	Escherichia coli
GCA_006094515.1	Enterobacteriaceae	Salmonella	Salmonella enterica	GCA_004568895.1	Enterobacteriaceae	Escherichia	Escherichia coli
GCA_006096155.1	Enterobacteriaceae	Salmonella	Salmonella enterica	GCA_004569065.1	Enterobacteriaceae	Escherichia	Escherichia coli
GCA_006032975.1	Enterobacteriaceae	Salmonella	Salmonella enterica	GCA_004569075.1	Enterobacteriaceae	Escherichia	Escherichia coli
GCA_010430625.1	Enterobacteriaceae	Salmonella	Salmonella enterica	GCA_004569675.1	Enterobacteriaceae	Escherichia	Escherichia coli
GCA_011113815.1	Enterobacteriaceae	Salmonella	Salmonella enterica	GCA_004569695.1	Enterobacteriaceae	Escherichia	Escherichia coli
GCA_006971165.1	Enterobacteriaceae	Salmonella	Salmonella enterica	GCA_004569855.1	Enterobacteriaceae	Escherichia	Escherichia coli
GCA_006114365.1	Enterobacteriaceae	Salmonella	Salmonella enterica	GCA_004569925.1	Enterobacteriaceae	Escherichia	Escherichia coli
GCA_006051035.1	Enterobacteriaceae	Salmonella	Salmonella enterica	GCA_004767245.1	Enterobacteriaceae	Escherichia	Escherichia coli
GCA_008527795.1	Enterobacteriaceae	Salmonella	Salmonella enterica	GCA_004792835.1	Enterobacteriaceae	Escherichia	Escherichia coli
GCA_008531195.1	Enterobacteriaceae	Salmonella	Salmonella enterica	GCA_004801725.1	Enterobacteriaceae	Escherichia	Escherichia coli
GCA_011531405.1	Enterobacteriaceae	Salmonella	Salmonella enterica	GCA_004804095.1	Enterobacteriaceae	Escherichia	Escherichia coli
GCA_003598255.1	Enterobacteriaceae	Salmonella	Salmonella enterica	GCA_004804185.1	Enterobacteriaceae	Escherichia	Escherichia coli
GCA_011618785.1	Enterobacteriaceae	Salmonella	Salmonella enterica	GCA_004924275.1	Enterobacteriaceae	Escherichia	Escherichia coli
GCA_011520085.1	Enterobacteriaceae	Salmonella	Salmonella enterica	GCA_004960635.1	Enterobacteriaceae	Escherichia	Escherichia coli
GCA_006599785.1	Enterobacteriaceae	Salmonella	Salmonella enterica	GCA_004960895.1	Enterobacteriaceae	Escherichia	Escherichia coli
GCA_005481875.1	Enterobacteriaceae	Salmonella	Salmonella enterica	GCA_005014055.1	Enterobacteriaceae	Escherichia	Escherichia coli
GCA_005656495.1	Enterobacteriaceae	Salmonella	Salmonella enterica	GCA_005043335.1	Enterobacteriaceae	Escherichia	Escherichia coli
GCA_005841185.1	Enterobacteriaceae	Salmonella	Salmonella enterica	GCA_005043535.1	Enterobacteriaceae	Escherichia	Escherichia coli
GCA_005633735.1	Enterobacteriaceae	Salmonella	Salmonella enterica	GCA_005043625.1	Enterobacteriaceae	Escherichia	Escherichia coli
GCA_007872645.1	Enterobacteriaceae	Salmonella	Salmonella enterica	GCA_005043725.1	Enterobacteriaceae	Escherichia	Escherichia coli
GCA_001091225.1	Yersiniaceae	Yersinia	Yersinia aldovae	GCA_005043775.1	Enterobacteriaceae	Escherichia	Escherichia coli
GCA_902387415.1	Yersiniaceae	Yersinia	Yersinia frederiksenii	GCA_005043925.1	Enterobacteriaceae	Escherichia	Escherichia coli
GCA_001218185.1	Yersiniaceae	Yersinia	Yersinia frederiksenii	GCA_005044075.1	Enterobacteriaceae	Escherichia	Escherichia coli
GCA_002591195.1	Yersiniaceae	Yersinia	Yersinia frederiksenii	GCA_005044135.1	Enterobacteriaceae	Escherichia	Escherichia coli
GCA_002192875.1	Yersiniaceae	Yersinia	Yersinia rohdei	GCA_005044325.1	Enterobacteriaceae	Escherichia	Escherichia coli
GCA_900460675.1	Yersiniaceae	Yersinia	Yersinia ruckeri	GCA_005044455.1	Enterobacteriaceae	Escherichia	Escherichia coli
GCA_001883245.1	Yersiniaceae	Yersinia	Yersinia ruckeri	GCA_005044505.1	Enterobacteriaceae	Escherichia	Escherichia coli
GCA_001883325.1	Yersiniaceae	Yersinia	Yersinia ruckeri	GCA_005044555.1	Enterobacteriaceae	Escherichia	Escherichia coli
GCA_001883425.1	Yersiniaceae	Yersinia	Yersinia ruckeri	GCA_005044775.1	Enterobacteriaceae	Escherichia	Escherichia coli
GCA_001883525.1	Yersiniaceae	Yersinia	Yersinia ruckeri	GCA_005044825.1	Enterobacteriaceae	Escherichia	Escherichia coli
GCA_001883565.1	Yersiniaceae	Yersinia	Yersinia ruckeri	GCA_005045035.1	Enterobacteriaceae	Escherichia	Escherichia coli
GCA_000799815.1	Yersiniaceae	Rahnella	Rahnella aquatilis	GCA_005045115.1	Enterobacteriaceae	Escherichia	Escherichia coli
GCA_003573465.1	Yersiniaceae	Rahnella	Rahnella aquatilis	GCA_005045155.1	Enterobacteriaceae	Escherichia	Escherichia coli
GCA_003956145.2	Yersiniaceae	Rahnella	Rahnella aquatilis	GCA_005045365.1	Enterobacteriaceae	Escherichia	Escherichia coli
GCA_003956105.2	Yersiniaceae	Rahnella	Rahnella aquatilis	GCA_005045425.1	Enterobacteriaceae	Escherichia	Escherichia coli
GCA_003956125.2	Yersiniaceae	Rahnella	Rahnella aquatilis	GCA_005045645.1	Enterobacteriaceae	Escherichia	Escherichia coli
GCA_004328445.1	Yersiniaceae	Rahnella	Rahnella aquatilis	GCA_005046315.1	Enterobacteriaceae	Escherichia	Escherichia coli
GCA_014354245.1	Yersiniaceae	Rahnella	Rahnella aquatilis	GCA_005221825.1	Enterobacteriaceae	Escherichia	Escherichia coli
GCA_016076115.1	Enterobacteriaceae	Citrobacter	Citrobacter amalonaticus	GCA_005221865.1	Enterobacteriaceae	Escherichia	Escherichia coli
GCA_017493765.1	Enterobacteriaceae	Citrobacter	Citrobacter amalonaticus	GCA_005221985.1	Enterobacteriaceae	Escherichia	Escherichia coli
GCA_016088375.1	Enterobacteriaceae	Citrobacter	Citrobacter amalonaticus	GCA_005222065.1	Enterobacteriaceae	Escherichia	Escherichia coli
GCA_001276125.1	Enterobacteriaceae	Citrobacter	Citrobacter amalonaticus	GCA_005381725.1	Enterobacteriaceae	Escherichia	Escherichia coli
GCA_016505125.1	Enterobacteriaceae	Citrobacter	Citrobacter amalonaticus	GCA_005382505.1	Enterobacteriaceae	Escherichia	Escherichia coli
GCA_014859035.1	Enterobacteriaceae	Citrobacter	Citrobacter amalonaticus	GCA_005382545.1	Enterobacteriaceae	Escherichia	Escherichia coli
GCA_013401715.1	Yersiniaceae	Serratia	Serratia fonticola	GCA_005383785.1	Enterobacteriaceae	Escherichia	Escherichia coli
GCA_014268045.1	Yersiniaceae	Serratia	Serratia fonticola	GCA_005384345.1	Enterobacteriaceae	Escherichia	Escherichia coli
GCA_014268055.1	Yersiniaceae	Serratia	Serratia fonticola	GCA_005384565.1	Enterobacteriaceae	Escherichia	Escherichia coli
GCA_016771795.1	Yersiniaceae	Serratia	Serratia fonticola	GCA_005385805.1	Enterobacteriaceae	Escherichia	Escherichia coli
GCA_002794395.1	Enterobacteriaceae	Klebsiella/Raoultella group	Raoultella ornithinolytica	GCA_005387325.1	Enterobacteriaceae	Escherichia	Escherichia coli
GCA_009830315.1	Enterobacteriaceae	Klebsiella/Raoultella group	Raoultella ornithinolytica	GCA_005388425.1	Enterobacteriaceae	Escherichia	Escherichia coli
GCA_015893685.1	Enterobacteriaceae	Klebsiella/Raoultella group	Raoultella ornithinolytica	GCA_005391485.1	Enterobacteriaceae	Escherichia	Escherichia coli
GCA_902387725.1	Enterobacteriaceae	Salmonella	Salmonella bongori	GCA_005393285.1	Enterobacteriaceae	Escherichia	Escherichia coli
GCA_009621955.1	Enterobacteriaceae	Salmonella	Salmonella bongori	GCA_005398045.1	Enterobacteriaceae	Escherichia	Escherichia coli
GCA_002035475.1	Enterobacteriaceae	Salmonella	Salmonella bongori	GCA_005399845.1	Enterobacteriaceae	Escherichia	Escherichia coli
GCA_002035285.1	Enterobacteriaceae	Salmonella	Salmonella bongori	GCA_005399925.1	Enterobacteriaceae	Escherichia	Escherichia coli
GCA_010368345.1	Enterobacteriaceae	Salmonella	Salmonella bongori	GCA_005400085.1	Enterobacteriaceae	Escherichia	Escherichia coli
GCA_010368965.1	Enterobacteriaceae	Salmonella	Salmonella bongori	GCA_005400105.1	Enterobacteriaceae	Escherichia	Escherichia coli
GCA_002119365.1	Enterobacteriaceae	Salmonella	Salmonella bongori	GCA_005400145.1	Enterobacteriaceae	Escherichia	Escherichia coli
GCA_006051015.2	Enterobacteriaceae	Salmonella	Salmonella bongori	GCA_005400185.1	Enterobacteriaceae	Escherichia	Escherichia coli
GCA_006113225.2	Enterobacteriaceae	Salmonella	Salmonella bongori	GCA_005400245.1	Enterobacteriaceae	Escherichia	Escherichia coli
GCA_006051555.2	Enterobacteriaceae	Salmonella	Salmonella bongori	GCA_005400265.1	Enterobacteriaceae	Escherichia	Escherichia coli
GCA_003448395.1	Enterobacteriaceae	Salmonella	Salmonella bongori	GCA_005670835.1	Enterobacteriaceae	Escherichia	Escherichia coli
GCA_003497195.1	Enterobacteriaceae	Salmonella	Salmonella bongori	GCA_005670885.1	Enterobacteriaceae	Escherichia	Escherichia coli
GCA_003521525.1	Enterobacteriaceae	Salmonella	Salmonella bongori	GCA_005671165.1	Enterobacteriaceae	Escherichia	Escherichia coli
GCA_003522735.1	Enterobacteriaceae	Salmonella	Salmonella bongori	GCA_005671355.1	Enterobacteriaceae	Escherichia	Escherichia coli
GCA_003521435.1	Enterobacteriaceae	Salmonella	Salmonella bongori	GCA_005721005.1	Enterobacteriaceae	Escherichia	Escherichia coli
GCA_010367945.1	Enterobacteriaceae	Salmonella	Salmonella bongori	GCA_005844555.1	Enterobacteriaceae	Escherichia	Escherichia coli
GCA_007497745.1	Enterobacteriaceae	Salmonella	Salmonella bongori	GCA_005844625.1	Enterobacteriaceae	Escherichia	Escherichia coli
GCA_007768505.1	Enterobacteriaceae	Salmonella	Salmonella bongori	GCA_006088875.1	Enterobacteriaceae	Escherichia	Escherichia coli
GCA_007496825.1	Enterobacteriaceae	Salmonella	Salmonella bongori	GCA_006352265.1	Enterobacteriaceae	Escherichia	Escherichia coli
GCA_007579005.1	Enterobacteriaceae	Salmonella	Salmonella bongori	GCA_006538505.1	Enterobacteriaceae	Escherichia	Escherichia coli
GCA_007644995.1	Enterobacteriaceae	Salmonella	Salmonella bongori	GCA_006542785.1	Enterobacteriaceae	Escherichia	Escherichia coli
GCA_007501425.1	Enterobacteriaceae	Salmonella	Salmonella bongori	GCA_006542945.1	Enterobacteriaceae	Escherichia	Escherichia coli
GCA_007501705.1	Enterobacteriaceae	Salmonella	Salmonella bongori	GCA_007051015.1	Enterobacteriaceae	Escherichia	Escherichia coli
GCA_019356415.1	Enterobacteriaceae	Salmonella	Salmonella bongori	GCA_007108505.1	Enterobacteriaceae	Escherichia	Escherichia coli
GCA_007698165.1	Enterobacteriaceae	Salmonella	Salmonella bongori	GCA_007109345.1	Enterobacteriaceae	Escherichia	Escherichia coli
GCA_010367725.1	Enterobacteriaceae	Salmonella	Salmonella bongori	GCA_007109365.1	Enterobacteriaceae	Escherichia	Escherichia coli
GCA_010368685.1	Enterobacteriaceae	Salmonella	Salmonella bongori	GCA_007632435.1	Enterobacteriaceae	Escherichia	Escherichia coli
GCA_010367765.1	Enterobacteriaceae	Salmonella	Salmonella bongori	GCA_007644175.1	Enterobacteriaceae	Escherichia	Escherichia coli
GCA_010367885.1	Enterobacteriaceae	Salmonella	Salmonella bongori	GCA_007647975.1	Enterobacteriaceae	Escherichia	Escherichia coli
GCA_010368025.1	Enterobacteriaceae	Salmonella	Salmonella bongori	GCA_007648165.1	Enterobacteriaceae	Escherichia	Escherichia coli
GCA_010368085.1	Enterobacteriaceae	Salmonella	Salmonella bongori	GCA_007648825.1	Enterobacteriaceae	Escherichia	Escherichia coli
GCA_010368465.1	Enterobacteriaceae	Salmonella	Salmonella bongori	GCA_007714145.1	Enterobacteriaceae	Escherichia	Escherichia coli
GCA_010368385.1	Enterobacteriaceae	Salmonella	Salmonella bongori	GCA_007844715.1	Enterobacteriaceae	Escherichia	Escherichia coli
GCA_010368225.1	Enterobacteriaceae	Salmonella	Salmonella bongori	GCA_007844755.1	Enterobacteriaceae	Escherichia	Escherichia coli
GCA_010368585.1	Enterobacteriaceae	Salmonella	Salmonella bongori	GCA_008033495.1	Enterobacteriaceae	Escherichia	Escherichia coli
GCA_010368425.1	Enterobacteriaceae	Salmonella	Salmonella bongori	GCA_008065455.1	Enterobacteriaceae	Escherichia	Escherichia coli
GCA_010368665.1	Enterobacteriaceae	Salmonella	Salmonella bongori	GCA_008080655.1	Enterobacteriaceae	Escherichia	Escherichia coli
GCA_016653555.1	Enterobacteriaceae	Salmonella	Salmonella bongori	GCA_008081865.1	Enterobacteriaceae	Escherichia	Escherichia coli
GCA_002918575.1	Enterobacteriaceae	Citrobacter	Citrobacter braakii	GCA_008124285.1	Enterobacteriaceae	Escherichia	Escherichia coli
GCA_002918465.1	Enterobacteriaceae	Citrobacter	Citrobacter braakii	GCA_008124325.1	Enterobacteriaceae	Escherichia	Escherichia coli
GCA_016505395.1	Enterobacteriaceae	Citrobacter	Citrobacter braakii	GCA_008124385.1	Enterobacteriaceae	Escherichia	Escherichia coli
GCA_004331585.1	Enterobacteriaceae	Citrobacter	Citrobacter braakii	GCA_008124405.1	Enterobacteriaceae	Escherichia	Escherichia coli
GCA_009648935.1	Enterobacteriaceae	Citrobacter	Citrobacter braakii	GCA_008272935.1	Enterobacteriaceae	Escherichia	Escherichia coli
GCA_013267145.1	Enterobacteriaceae	Citrobacter	Citrobacter braakii	GCA_008272975.1	Enterobacteriaceae	Escherichia	Escherichia coli
GCA_009821375.1	Enterobacteriaceae	Citrobacter	Citrobacter braakii	GCA_008273295.1	Enterobacteriaceae	Escherichia	Escherichia coli
GCA_019270455.1	Enterobacteriaceae	Citrobacter	Citrobacter braakii	GCA_008273335.1	Enterobacteriaceae	Escherichia	Escherichia coli
GCA_006861365.1	Enterobacteriaceae	Salmonella	Salmonella enterica	GCA_008273395.1	Enterobacteriaceae	Escherichia	Escherichia coli
GCA_013588055.1	Enterobacteriaceae	Salmonella	Salmonella enterica	GCA_008273925.1	Enterobacteriaceae	Escherichia	Escherichia coli
GCA_015686335.1	Enterobacteriaceae	Enterobacter	Enterobacter asburiae	GCA_008274025.1	Enterobacteriaceae	Escherichia	Escherichia coli
GCA_013740195.1	Enterobacteriaceae	Enterobacter	Enterobacter asburiae	GCA_008274035.1	Enterobacteriaceae	Escherichia	Escherichia coli
GCA_902160115.1	Enterobacteriaceae	Lelliottia	Lelliottia amnigena	GCA_008370755.1	Enterobacteriaceae	Escherichia	Escherichia coli
GCA_900635465.1	Enterobacteriaceae	Lelliottia	Lelliottia amnigena	GCA_008373365.1	Enterobacteriaceae	Escherichia	Escherichia coli
GCA_002393405.1	Enterobacteriaceae	Lelliottia	Lelliottia amnigena	GCA_008388855.1	Enterobacteriaceae	Escherichia	Escherichia coli
GCA_003752235.2	Enterobacteriaceae	Lelliottia	Lelliottia amnigena	GCA_008632555.1	Enterobacteriaceae	Escherichia	Escherichia coli
GCA_013337605.1	Enterobacteriaceae	Lelliottia	Lelliottia amnigena	GCA_008727135.1	Enterobacteriaceae	Escherichia	Escherichia coli
GCA_019047465.1	Enterobacteriaceae	Lelliottia	Lelliottia amnigena	GCA_008727175.1	Enterobacteriaceae	Escherichia	Escherichia coli
GCA_019355955.1	Enterobacteriaceae	Lelliottia	Lelliottia amnigena	GCA_008761455.2	Enterobacteriaceae	Escherichia	Escherichia coli
GCA_019048185.1	Enterobacteriaceae	Lelliottia	Lelliottia amnigena	GCA_008802895.1	Enterobacteriaceae	Escherichia	Escherichia coli
GCA_016770975.1	Enterobacteriaceae	Lelliottia	Lelliottia amnigena	GCA_008822185.1	Enterobacteriaceae	Escherichia	Escherichia coli
GCA_016770935.1	Enterobacteriaceae	Lelliottia	Lelliottia amnigena	GCA_008925965.1	Enterobacteriaceae	Escherichia	Escherichia coli
GCA_016770995.1	Enterobacteriaceae	Lelliottia	Lelliottia amnigena	GCA_009015915.1	Enterobacteriaceae	Escherichia	Escherichia coli
GCA_016771075.1	Enterobacteriaceae	Lelliottia	Lelliottia amnigena	GCA_009016595.1	Enterobacteriaceae	Escherichia	Escherichia coli
GCA_016770955.1	Enterobacteriaceae	Lelliottia	Lelliottia amnigena	GCA_009017005.1	Enterobacteriaceae	Escherichia	Escherichia coli
GCA_900454925.1	Enterobacteriaceae	Pluralibacter	Pluralibacter gergoviae	GCA_009361875.1	Enterobacteriaceae	Escherichia	Escherichia coli
GCA_902387975.1	Enterobacteriaceae	Pluralibacter	Pluralibacter gergoviae	GCA_009361985.1	Enterobacteriaceae	Escherichia	Escherichia coli
GCA_902729455.1	Enterobacteriaceae	Pluralibacter	Pluralibacter gergoviae	GCA_009362035.1	Enterobacteriaceae	Escherichia	Escherichia coli
GCA_000757785.1	Enterobacteriaceae	Pluralibacter	Pluralibacter gergoviae	GCA_009362115.1	Enterobacteriaceae	Escherichia	Escherichia coli
GCA_000957245.1	Enterobacteriaceae	Pluralibacter	Pluralibacter gergoviae	GCA_009432215.1	Enterobacteriaceae	Escherichia	Escherichia coli
GCA_001038225.1	Enterobacteriaceae	Pluralibacter	Pluralibacter gergoviae	GCA_009432635.1	Enterobacteriaceae	Escherichia	Escherichia coli
GCA_001038235.1	Enterobacteriaceae	Pluralibacter	Pluralibacter gergoviae	GCA_009432915.1	Enterobacteriaceae	Escherichia	Escherichia coli
GCA_001038215.1	Enterobacteriaceae	Pluralibacter	Pluralibacter gergoviae	GCA_009650175.1	Enterobacteriaceae	Escherichia	Escherichia coli
GCA_001038375.1	Enterobacteriaceae	Pluralibacter	Pluralibacter gergoviae	GCA_009680935.1	Enterobacteriaceae	Escherichia	Escherichia coli
GCA_001038285.1	Enterobacteriaceae	Pluralibacter	Pluralibacter gergoviae	GCA_009682465.1	Enterobacteriaceae	Escherichia	Escherichia coli
GCA_001038295.1	Enterobacteriaceae	Pluralibacter	Pluralibacter gergoviae	GCA_009682475.1	Enterobacteriaceae	Escherichia	Escherichia coli
GCA_001038385.1	Enterobacteriaceae	Pluralibacter	Pluralibacter gergoviae	GCA_009682535.1	Enterobacteriaceae	Escherichia	Escherichia coli
GCA_001038345.1	Enterobacteriaceae	Pluralibacter	Pluralibacter gergoviae	GCA_009684135.1	Enterobacteriaceae	Escherichia	Escherichia coli
GCA_002152975.1	Enterobacteriaceae	Pluralibacter	Pluralibacter gergoviae	GCA_009684395.1	Enterobacteriaceae	Escherichia	Escherichia coli
GCA_002151975.1	Enterobacteriaceae	Pluralibacter	Pluralibacter gergoviae	GCA_009761205.1	Enterobacteriaceae	Escherichia	Escherichia coli
GCA_003019925.1	Enterobacteriaceae	Pluralibacter	Pluralibacter gergoviae	GCA_009761855.1	Enterobacteriaceae	Escherichia	Escherichia coli
GCA_001858335.1	Enterobacteriaceae	Pluralibacter	Pluralibacter gergoviae	GCA_009765585.1	Enterobacteriaceae	Escherichia	Escherichia coli
GCA_002161945.1	Enterobacteriaceae	Pluralibacter	Pluralibacter gergoviae	GCA_009766575.1	Enterobacteriaceae	Escherichia	Escherichia coli
GCA_002588535.1	Enterobacteriaceae	Pluralibacter	Pluralibacter gergoviae	GCA_009766665.1	Enterobacteriaceae	Escherichia	Escherichia coli
GCA_016758055.1	Enterobacteriaceae	Pluralibacter	Pluralibacter gergoviae	GCA_009766925.1	Enterobacteriaceae	Escherichia	Escherichia coli
GCA_016620355.1	Enterobacteriaceae	Pluralibacter	Pluralibacter gergoviae	GCA_009767695.1	Enterobacteriaceae	Escherichia	Escherichia coli
GCA_902387965.1	Enterobacteriaceae	Kluyvera	Kluyvera intermedia	GCA_009768285.1	Enterobacteriaceae	Escherichia	Escherichia coli
GCA_016086135.1	Enterobacteriaceae	Kluyvera	Kluyvera intermedia	GCA_009768435.1	Enterobacteriaceae	Escherichia	Escherichia coli
GCA_016086575.1	Enterobacteriaceae	Kluyvera	Kluyvera intermedia	GCA_009768525.1	Enterobacteriaceae	Escherichia	Escherichia coli
GCA_015902105.1	Enterobacteriaceae	Kluyvera	Kluyvera intermedia	GCA_009773865.1	Enterobacteriaceae	Escherichia	Escherichia coli
GCA_015902165.1	Enterobacteriaceae	Kluyvera	Kluyvera intermedia	GCA_009776005.1	Enterobacteriaceae	Escherichia	Escherichia coli
GCA_015901905.1	Enterobacteriaceae	Kluyvera	Kluyvera intermedia	GCA_009776105.1	Enterobacteriaceae	Escherichia	Escherichia coli
GCA_015901985.1	Enterobacteriaceae	Kluyvera	Kluyvera intermedia	GCA_009793815.1	Enterobacteriaceae	Escherichia	Escherichia coli
GCA_015899925.1	Enterobacteriaceae	Kluyvera	Kluyvera intermedia	GCA_009794115.1	Enterobacteriaceae	Escherichia	Escherichia coli
GCA_015898505.1	Enterobacteriaceae	Kluyvera	Kluyvera intermedia	GCA_009794215.1	Enterobacteriaceae	Escherichia	Escherichia coli
GCA_015898705.1	Enterobacteriaceae	Kluyvera	Kluyvera intermedia	GCA_009794365.1	Enterobacteriaceae	Escherichia	Escherichia coli
GCA_015898905.1	Enterobacteriaceae	Kluyvera	Kluyvera intermedia	GCA_009794395.1	Enterobacteriaceae	Escherichia	Escherichia coli
GCA_015897765.1	Enterobacteriaceae	Kluyvera	Kluyvera intermedia	GCA_009794405.1	Enterobacteriaceae	Escherichia	Escherichia coli
GCA_015897545.1	Enterobacteriaceae	Kluyvera	Kluyvera intermedia	GCA_009794775.1	Enterobacteriaceae	Escherichia	Escherichia coli
GCA_015898465.1	Enterobacteriaceae	Kluyvera	Kluyvera intermedia	GCA_009795275.1	Enterobacteriaceae	Escherichia	Escherichia coli
GCA_015899745.1	Enterobacteriaceae	Kluyvera	Kluyvera intermedia	GCA_009795645.1	Enterobacteriaceae	Escherichia	Escherichia coli
GCA_017077455.1	Yersiniaceae	Serratia	Serratia rubidaea	GCA_009798405.1	Enterobacteriaceae	Escherichia	Escherichia coli
GCA_900635665.1	Yersiniaceae	Serratia	Serratia rubidaea	GCA_009800265.1	Enterobacteriaceae	Escherichia	Escherichia coli
GCA_902387995.1	Enterobacteriaceae	Citrobacter	Citrobacter farmeri	GCA_009812225.1	Enterobacteriaceae	Escherichia	Escherichia coli
GCA_019388615.1	Enterobacteriaceae	Citrobacter	Citrobacter farmeri	GCA_009823855.1	Enterobacteriaceae	Escherichia	Escherichia coli
GCA_016507855.1	Enterobacteriaceae	Citrobacter	Citrobacter sedlakii	GCA_009824405.1	Enterobacteriaceae	Escherichia	Escherichia coli
GCA_018128425.1	Enterobacteriaceae	Citrobacter	Citrobacter sedlakii	GCA_009824835.1	Enterobacteriaceae	Escherichia	Escherichia coli
GCA_004146135.1	Enterobacteriaceae	Citrobacter	Citrobacter werkmanii	GCA_009882885.1	Enterobacteriaceae	Escherichia	Escherichia coli
GCA_015943365.1	Enterobacteriaceae	Citrobacter	Citrobacter werkmanii	GCA_009888865.1	Enterobacteriaceae	Escherichia	Escherichia coli
GCA_015942525.1	Enterobacteriaceae	Citrobacter	Citrobacter werkmanii	GCA_009888985.1	Enterobacteriaceae	Escherichia	Escherichia coli
GCA_001875645.1	Enterobacteriaceae	Lelliottia	Lelliottia nimipressuralis	GCA_009890185.1	Enterobacteriaceae	Escherichia	Escherichia coli
GCA_004402045.1	Enterobacteriaceae	Lelliottia	Lelliottia nimipressuralis	GCA_009890245.1	Enterobacteriaceae	Escherichia	Escherichia coli
GCA_008244655.1	Enterobacteriaceae	Lelliottia	Lelliottia nimipressuralis	GCA_009890585.1	Enterobacteriaceae	Escherichia	Escherichia coli
GCA_015319205.1	Enterobacteriaceae	Lelliottia	Lelliottia nimipressuralis	GCA_009892855.1	Enterobacteriaceae	Escherichia	Escherichia coli
GCA_001611055.1	Enterobacteriaceae	Klebsiella/Raoultella group	Klebsiella pneumoniae	GCA_009894555.1	Enterobacteriaceae	Escherichia	Escherichia coli
GCA_002936565.2	Enterobacteriaceae	Klebsiella/Raoultella group	Klebsiella pneumoniae	GCA_009896045.1	Enterobacteriaceae	Escherichia	Escherichia coli
GCA_001682915.1	Enterobacteriaceae	Kluyvera	Kluyvera georgiana	GCA_009899175.1	Enterobacteriaceae	Escherichia	Escherichia coli
GCA_016027675.1	Yersiniaceae	Serratia	Serratia plymuthica	GCA_009900145.1	Enterobacteriaceae	Escherichia	Escherichia coli
GCA_016726325.1	Yersiniaceae	Serratia	Serratia plymuthica	GCA_010092405.1	Enterobacteriaceae	Escherichia	Escherichia coli
GCA_000813585.1	Enterobacteriaceae	Leclercia	Leclercia adecarboxylata	GCA_010272415.1	Enterobacteriaceae	Escherichia	Escherichia coli
GCA_001038925.1	Enterobacteriaceae	Leclercia	Leclercia adecarboxylata	GCA_010365465.1	Enterobacteriaceae	Escherichia	Escherichia coli
GCA_001518835.1	Enterobacteriaceae	Leclercia	Leclercia adecarboxylata	GCA_010820785.1	Enterobacteriaceae	Escherichia	Escherichia coli
GCA_002425605.1	Enterobacteriaceae	Leclercia	Leclercia adecarboxylata	GCA_011044235.1	Enterobacteriaceae	Escherichia	Escherichia coli
GCA_002388185.1	Enterobacteriaceae	Leclercia	Leclercia adecarboxylata	GCA_011045215.1	Enterobacteriaceae	Escherichia	Escherichia coli
GCA_002381145.1	Enterobacteriaceae	Leclercia	Leclercia adecarboxylata	GCA_011317675.1	Enterobacteriaceae	Escherichia	Escherichia coli
GCA_002358215.1	Enterobacteriaceae	Leclercia	Leclercia adecarboxylata	GCA_011317775.1	Enterobacteriaceae	Escherichia	Escherichia coli
GCA_002500215.1	Enterobacteriaceae	Leclercia	Leclercia adecarboxylata	GCA_011317825.1	Enterobacteriaceae	Escherichia	Escherichia coli
GCA_002500185.1	Enterobacteriaceae	Leclercia	Leclercia adecarboxylata	GCA_011403355.1	Enterobacteriaceae	Escherichia	Escherichia coli
GCA_002339465.1	Enterobacteriaceae	Leclercia	Leclercia adecarboxylata	GCA_011742905.1	Enterobacteriaceae	Escherichia	Escherichia coli
GCA_002414305.1	Enterobacteriaceae	Leclercia	Leclercia adecarboxylata	GCA_011762935.1	Enterobacteriaceae	Escherichia	Escherichia coli
GCA_002453645.1	Enterobacteriaceae	Leclercia	Leclercia adecarboxylata	GCA_011763195.1	Enterobacteriaceae	Escherichia	Escherichia coli
GCA_002339645.1	Enterobacteriaceae	Leclercia	Leclercia adecarboxylata	GCA_011769865.1	Enterobacteriaceae	Escherichia	Escherichia coli
GCA_002365135.1	Enterobacteriaceae	Leclercia	Leclercia adecarboxylata	GCA_011811605.1	Enterobacteriaceae	Escherichia	Escherichia coli
GCA_002471025.1	Enterobacteriaceae	Leclercia	Leclercia adecarboxylata	GCA_011814225.1	Enterobacteriaceae	Escherichia	Escherichia coli
GCA_002311085.1	Enterobacteriaceae	Leclercia	Leclercia adecarboxylata	GCA_011818285.1	Enterobacteriaceae	Escherichia	Escherichia coli
GCA_002352845.1	Enterobacteriaceae	Leclercia	Leclercia adecarboxylata	GCA_011818665.1	Enterobacteriaceae	Escherichia	Escherichia coli
GCA_002429645.1	Enterobacteriaceae	Leclercia	Leclercia adecarboxylata	GCA_011840405.1	Enterobacteriaceae	Escherichia	Escherichia coli
GCA_002470585.1	Enterobacteriaceae	Leclercia	Leclercia adecarboxylata	GCA_011840545.1	Enterobacteriaceae	Escherichia	Escherichia coli
GCA_002432885.1	Enterobacteriaceae	Leclercia	Leclercia adecarboxylata	GCA_011843765.1	Enterobacteriaceae	Escherichia	Escherichia coli
GCA_002314395.1	Enterobacteriaceae	Leclercia	Leclercia adecarboxylata	GCA_011849105.1	Enterobacteriaceae	Escherichia	Escherichia coli
GCA_002383125.1	Enterobacteriaceae	Leclercia	Leclercia adecarboxylata	GCA_011849605.1	Enterobacteriaceae	Escherichia	Escherichia coli
GCA_002338805.1	Enterobacteriaceae	Leclercia	Leclercia adecarboxylata	GCA_011850685.1	Enterobacteriaceae	Escherichia	Escherichia coli
GCA_002448995.1	Enterobacteriaceae	Leclercia	Leclercia adecarboxylata	GCA_011868245.1	Enterobacteriaceae	Escherichia	Escherichia coli
GCA_002294065.1	Enterobacteriaceae	Leclercia	Leclercia adecarboxylata	GCA_011882745.1	Enterobacteriaceae	Escherichia	Escherichia coli
GCA_002483855.1	Enterobacteriaceae	Leclercia	Leclercia adecarboxylata	GCA_011897015.1	Enterobacteriaceae	Escherichia	Escherichia coli
GCA_002483945.1	Enterobacteriaceae	Leclercia	Leclercia adecarboxylata	GCA_011901505.1	Enterobacteriaceae	Escherichia	Escherichia coli
GCA_002500315.1	Enterobacteriaceae	Leclercia	Leclercia adecarboxylata	GCA_011909645.1	Enterobacteriaceae	Escherichia	Escherichia coli
GCA_002501445.1	Enterobacteriaceae	Leclercia	Leclercia adecarboxylata	GCA_011917905.1	Enterobacteriaceae	Escherichia	Escherichia coli
GCA_002362955.1	Enterobacteriaceae	Leclercia	Leclercia adecarboxylata	GCA_011924045.1	Enterobacteriaceae	Escherichia	Escherichia coli
GCA_002471065.1	Enterobacteriaceae	Leclercia	Leclercia adecarboxylata	GCA_011926985.1	Enterobacteriaceae	Escherichia	Escherichia coli
GCA_002387365.1	Enterobacteriaceae	Leclercia	Leclercia adecarboxylata	GCA_011935965.1	Enterobacteriaceae	Escherichia	Escherichia coli
GCA_002345385.1	Enterobacteriaceae	Leclercia	Leclercia adecarboxylata	GCA_011936185.1	Enterobacteriaceae	Escherichia	Escherichia coli
GCA_002341905.1	Enterobacteriaceae	Leclercia	Leclercia adecarboxylata	GCA_011947645.1	Enterobacteriaceae	Escherichia	Escherichia coli
GCA_002360075.1	Enterobacteriaceae	Leclercia	Leclercia adecarboxylata	GCA_011950245.1	Enterobacteriaceae	Escherichia	Escherichia coli
GCA_002431035.1	Enterobacteriaceae	Leclercia	Leclercia adecarboxylata	GCA_011954045.1	Enterobacteriaceae	Escherichia	Escherichia coli
GCA_002431015.1	Enterobacteriaceae	Leclercia	Leclercia adecarboxylata	GCA_011954795.1	Enterobacteriaceae	Escherichia	Escherichia coli
GCA_002455595.1	Enterobacteriaceae	Leclercia	Leclercia adecarboxylata	GCA_011960845.1	Enterobacteriaceae	Escherichia	Escherichia coli
GCA_002482185.1	Enterobacteriaceae	Leclercia	Leclercia adecarboxylata	GCA_012007265.1	Enterobacteriaceae	Escherichia	Escherichia coli
GCA_002455885.1	Enterobacteriaceae	Leclercia	Leclercia adecarboxylata	GCA_012007285.1	Enterobacteriaceae	Escherichia	Escherichia coli
GCA_002455995.1	Enterobacteriaceae	Leclercia	Leclercia adecarboxylata	GCA_012007425.1	Enterobacteriaceae	Escherichia	Escherichia coli
GCA_002337735.1	Enterobacteriaceae	Leclercia	Leclercia adecarboxylata	GCA_012007725.1	Enterobacteriaceae	Escherichia	Escherichia coli
GCA_002298265.1	Enterobacteriaceae	Leclercia	Leclercia adecarboxylata	GCA_012007745.1	Enterobacteriaceae	Escherichia	Escherichia coli
GCA_002292135.1	Enterobacteriaceae	Leclercia	Leclercia adecarboxylata	GCA_012008605.1	Enterobacteriaceae	Escherichia	Escherichia coli
GCA_002341005.1	Enterobacteriaceae	Leclercia	Leclercia adecarboxylata	GCA_012008705.1	Enterobacteriaceae	Escherichia	Escherichia coli
GCA_002386505.1	Enterobacteriaceae	Leclercia	Leclercia adecarboxylata	GCA_012011705.1	Enterobacteriaceae	Escherichia	Escherichia coli
GCA_003432505.1	Enterobacteriaceae	Leclercia	Leclercia adecarboxylata	GCA_012016785.1	Enterobacteriaceae	Escherichia	Escherichia coli
GCA_006874705.1	Enterobacteriaceae	Leclercia	Leclercia adecarboxylata	GCA_012018195.1	Enterobacteriaceae	Escherichia	Escherichia coli
GCA_004295325.1	Enterobacteriaceae	Leclercia	Leclercia adecarboxylata	GCA_012020445.1	Enterobacteriaceae	Escherichia	Escherichia coli
GCA_007680795.1	Enterobacteriaceae	Leclercia	Leclercia adecarboxylata	GCA_012022195.1	Enterobacteriaceae	Escherichia	Escherichia coli
GCA_007680555.1	Enterobacteriaceae	Leclercia	Leclercia adecarboxylata	GCA_012030635.1	Enterobacteriaceae	Escherichia	Escherichia coli
GCA_006171285.1	Enterobacteriaceae	Leclercia	Leclercia adecarboxylata	GCA_012034435.1	Enterobacteriaceae	Escherichia	Escherichia coli
GCA_008087065.1	Enterobacteriaceae	Leclercia	Leclercia adecarboxylata	GCA_012034545.1	Enterobacteriaceae	Escherichia	Escherichia coli
GCA_008931445.1	Enterobacteriaceae	Leclercia	Leclercia adecarboxylata	GCA_012036175.1	Enterobacteriaceae	Escherichia	Escherichia coli
GCA_008931385.1	Enterobacteriaceae	Leclercia	Leclercia adecarboxylata	GCA_012036225.1	Enterobacteriaceae	Escherichia	Escherichia coli
GCA_008807335.1	Enterobacteriaceae	Leclercia	Leclercia adecarboxylata	GCA_012036495.1	Enterobacteriaceae	Escherichia	Escherichia coli
GCA_011045715.1	Enterobacteriaceae	Leclercia	Leclercia adecarboxylata	GCA_012036535.1	Enterobacteriaceae	Escherichia	Escherichia coli
GCA_011045735.1	Enterobacteriaceae	Leclercia	Leclercia adecarboxylata	GCA_012036705.1	Enterobacteriaceae	Escherichia	Escherichia coli
GCA_009720165.1	Enterobacteriaceae	Leclercia	Leclercia adecarboxylata	GCA_012037885.1	Enterobacteriaceae	Escherichia	Escherichia coli
GCA_010667785.1	Enterobacteriaceae	Leclercia	Leclercia adecarboxylata	GCA_012037925.1	Enterobacteriaceae	Escherichia	Escherichia coli
GCA_011387015.1	Enterobacteriaceae	Leclercia	Leclercia adecarboxylata	GCA_012038035.1	Enterobacteriaceae	Escherichia	Escherichia coli
GCA_014489435.1	Enterobacteriaceae	Leclercia	Leclercia adecarboxylata	GCA_012038085.1	Enterobacteriaceae	Escherichia	Escherichia coli
GCA_016892475.1	Enterobacteriaceae	Leclercia	Leclercia adecarboxylata	GCA_012043995.1	Enterobacteriaceae	Escherichia	Escherichia coli
GCA_019419765.1	Enterobacteriaceae	Leclercia	Leclercia adecarboxylata	GCA_012046245.1	Enterobacteriaceae	Escherichia	Escherichia coli
GCA_019990705.1	Enterobacteriaceae	Leclercia	Leclercia adecarboxylata	GCA_012046525.1	Enterobacteriaceae	Escherichia	Escherichia coli
GCA_902859575.1	Enterobacteriaceae	Enterobacteriaceae incertae sedis	Candidatus Hamiltonella	GCA_012047345.1	Enterobacteriaceae	Escherichia	Escherichia coli
GCA_902859675.1	Enterobacteriaceae	Enterobacteriaceae incertae sedis	Candidatus Hamiltonella	GCA_012047565.1	Enterobacteriaceae	Escherichia	Escherichia coli
GCA_902859755.1	Enterobacteriaceae	Enterobacteriaceae incertae sedis	Candidatus Hamiltonella	GCA_012051285.1	Enterobacteriaceae	Escherichia	Escherichia coli
GCA_004300845.1	Enterobacteriaceae	Enterobacteriaceae incertae sedis	Candidatus Hamiltonella	GCA_012053025.1	Enterobacteriaceae	Escherichia	Escherichia coli
GCA_002777195.1	Enterobacteriaceae	Enterobacteriaceae incertae sedis	Candidatus Hamiltonella	GCA_012054265.1	Enterobacteriaceae	Escherichia	Escherichia coli
GCA_002777215.1	Enterobacteriaceae	Enterobacteriaceae incertae sedis	Candidatus Hamiltonella	GCA_012054645.1	Enterobacteriaceae	Escherichia	Escherichia coli
GCA_002777235.1	Enterobacteriaceae	Enterobacteriaceae incertae sedis	Candidatus Hamiltonella	GCA_012062875.1	Enterobacteriaceae	Escherichia	Escherichia coli
GCA_002777295.1	Enterobacteriaceae	Enterobacteriaceae incertae sedis	Candidatus Hamiltonella	GCA_012062995.1	Enterobacteriaceae	Escherichia	Escherichia coli
GCA_003122445.1	Enterobacteriaceae	Enterobacteriaceae incertae sedis	Candidatus Hamiltonella	GCA_012064445.1	Enterobacteriaceae	Escherichia	Escherichia coli
GCA_002269405.1	Enterobacteriaceae	Enterobacteriaceae incertae sedis	Candidatus Hamiltonella	GCA_012067695.1	Enterobacteriaceae	Escherichia	Escherichia coli
GCA_003590545.1	Enterobacteriaceae	Enterobacteriaceae incertae sedis	Candidatus Hamiltonella	GCA_012068975.1	Enterobacteriaceae	Escherichia	Escherichia coli
GCA_016635095.1	Enterobacteriaceae	Enterobacteriaceae incertae sedis	Candidatus Hamiltonella	GCA_012069015.1	Enterobacteriaceae	Escherichia	Escherichia coli
GCA_900635745.1	Yersiniaceae	Yersinia	Yersinia enterocolitica	GCA_012070885.1	Enterobacteriaceae	Escherichia	Escherichia coli
GCA_900637005.1	Yersiniaceae	Yersinia	Yersinia enterocolitica	GCA_012071145.1	Enterobacteriaceae	Escherichia	Escherichia coli
GCA_004368055.1	Yersiniaceae	Yersinia	Yersinia enterocolitica	GCA_012071785.1	Enterobacteriaceae	Escherichia	Escherichia coli
GCA_900461005.1	Enterobacteriaceae	Cedecea	Cedecea neteri	GCA_012072345.1	Enterobacteriaceae	Escherichia	Escherichia coli
GCA_000757825.1	Enterobacteriaceae	Cedecea	Cedecea neteri	GCA_012072605.1	Enterobacteriaceae	Escherichia	Escherichia coli
GCA_000758305.1	Enterobacteriaceae	Cedecea	Cedecea neteri	GCA_012072875.1	Enterobacteriaceae	Escherichia	Escherichia coli
GCA_000758325.1	Enterobacteriaceae	Cedecea	Cedecea neteri	GCA_012075205.1	Enterobacteriaceae	Escherichia	Escherichia coli
GCA_002393445.1	Enterobacteriaceae	Cedecea	Cedecea neteri	GCA_012075325.1	Enterobacteriaceae	Escherichia	Escherichia coli
GCA_900635955.1	Enterobacteriaceae	Cedecea	Cedecea lapagei	GCA_012076145.1	Enterobacteriaceae	Escherichia	Escherichia coli
GCA_002811785.1	Enterobacteriaceae	Cedecea	Cedecea lapagei	GCA_012077255.1	Enterobacteriaceae	Escherichia	Escherichia coli
GCA_018446855.1	Enterobacteriaceae	Cedecea	Cedecea lapagei	GCA_012080815.1	Enterobacteriaceae	Escherichia	Escherichia coli
GCA_002923255.1	Enterobacteriaceae	Enterobacter	Enterobacter hormaechei	GCA_012084755.1	Enterobacteriaceae	Escherichia	Escherichia coli
GCA_900538115.1	Enterobacteriaceae	Enterobacter	Enterobacter hormaechei	GCA_012085285.1	Enterobacteriaceae	Escherichia	Escherichia coli
GCA_902162585.1	Enterobacteriaceae	Enterobacter	Enterobacter hormaechei	GCA_012086415.1	Enterobacteriaceae	Escherichia	Escherichia coli
GCA_902164705.1	Enterobacteriaceae	Enterobacter	Enterobacter hormaechei	GCA_012097825.1	Enterobacteriaceae	Escherichia	Escherichia coli
GCA_900558415.1	Enterobacteriaceae	Enterobacter	Enterobacter hormaechei	GCA_012098405.1	Enterobacteriaceae	Escherichia	Escherichia coli
GCA_900558675.1	Enterobacteriaceae	Enterobacter	Enterobacter hormaechei	GCA_012104055.1	Enterobacteriaceae	Escherichia	Escherichia coli
GCA_900558245.1	Enterobacteriaceae	Enterobacter	Enterobacter hormaechei	GCA_012110675.1	Enterobacteriaceae	Escherichia	Escherichia coli
GCA_900558775.1	Enterobacteriaceae	Enterobacter	Enterobacter hormaechei	GCA_012116855.1	Enterobacteriaceae	Escherichia	Escherichia coli
GCA_900557865.1	Enterobacteriaceae	Enterobacter	Enterobacter hormaechei	GCA_012117515.1	Enterobacteriaceae	Escherichia	Escherichia coli
GCA_900558065.1	Enterobacteriaceae	Enterobacter	Enterobacter hormaechei	GCA_012122005.1	Enterobacteriaceae	Escherichia	Escherichia coli
GCA_900076915.1	Enterobacteriaceae	Enterobacter	Enterobacter hormaechei	GCA_012122995.1	Enterobacteriaceae	Escherichia	Escherichia coli
GCA_900077265.1	Enterobacteriaceae	Enterobacter	Enterobacter hormaechei	GCA_012124695.1	Enterobacteriaceae	Escherichia	Escherichia coli
GCA_900077255.1	Enterobacteriaceae	Enterobacter	Enterobacter hormaechei	GCA_012128195.1	Enterobacteriaceae	Escherichia	Escherichia coli
GCA_900075745.1	Enterobacteriaceae	Enterobacter	Enterobacter hormaechei	GCA_012128275.1	Enterobacteriaceae	Escherichia	Escherichia coli
GCA_900076185.1	Enterobacteriaceae	Enterobacter	Enterobacter hormaechei	GCA_012135825.1	Enterobacteriaceae	Escherichia	Escherichia coli
GCA_900076535.1	Enterobacteriaceae	Enterobacter	Enterobacter hormaechei	GCA_012145265.1	Enterobacteriaceae	Escherichia	Escherichia coli
GCA_900465085.1	Enterobacteriaceae	Enterobacter	Enterobacter hormaechei	GCA_012153925.1	Enterobacteriaceae	Escherichia	Escherichia coli
GCA_000534175.1	Enterobacteriaceae	Enterobacter	Enterobacter hormaechei	GCA_012156285.1	Enterobacteriaceae	Escherichia	Escherichia coli
GCA_000952405.1	Enterobacteriaceae	Enterobacter	Enterobacter hormaechei	GCA_012159945.1	Enterobacteriaceae	Escherichia	Escherichia coli
GCA_000958725.1	Enterobacteriaceae	Enterobacter	Enterobacter hormaechei	GCA_012162085.1	Enterobacteriaceae	Escherichia	Escherichia coli
GCA_002206155.2	Enterobacteriaceae	Enterobacter	Enterobacter hormaechei	GCA_012162665.1	Enterobacteriaceae	Escherichia	Escherichia coli
GCA_002378045.1	Enterobacteriaceae	Enterobacter	Enterobacter hormaechei	GCA_012163935.1	Enterobacteriaceae	Escherichia	Escherichia coli
GCA_003428425.1	Enterobacteriaceae	Enterobacter	Enterobacter hormaechei	GCA_012164095.1	Enterobacteriaceae	Escherichia	Escherichia coli
GCA_003965425.1	Enterobacteriaceae	Enterobacter	Enterobacter hormaechei	GCA_012164475.1	Enterobacteriaceae	Escherichia	Escherichia coli
GCA_003289325.1	Enterobacteriaceae	Enterobacter	Enterobacter hormaechei	GCA_012165235.1	Enterobacteriaceae	Escherichia	Escherichia coli
GCA_003363215.1	Enterobacteriaceae	Enterobacter	Enterobacter hormaechei	GCA_012168775.1	Enterobacteriaceae	Escherichia	Escherichia coli
GCA_015686035.1	Enterobacteriaceae	Enterobacter	Enterobacter hormaechei	GCA_012171975.1	Enterobacteriaceae	Escherichia	Escherichia coli
GCA_015684855.1	Enterobacteriaceae	Enterobacter	Enterobacter hormaechei	GCA_012172545.1	Enterobacteriaceae	Escherichia	Escherichia coli
GCA_015684575.1	Enterobacteriaceae	Enterobacter	Enterobacter hormaechei	GCA_012172855.1	Enterobacteriaceae	Escherichia	Escherichia coli
GCA_004794965.1	Enterobacteriaceae	Enterobacter	Enterobacter hormaechei	GCA_012174525.1	Enterobacteriaceae	Escherichia	Escherichia coli
GCA_006546545.1	Enterobacteriaceae	Enterobacter	Enterobacter hormaechei	GCA_012175695.1	Enterobacteriaceae	Escherichia	Escherichia coli
GCA_016616025.1	Enterobacteriaceae	Enterobacter	Enterobacter hormaechei	GCA_012184965.1	Enterobacteriaceae	Escherichia	Escherichia coli
GCA_018455485.1	Enterobacteriaceae	Enterobacter	Enterobacter hormaechei	GCA_012186485.1	Enterobacteriaceae	Escherichia	Escherichia coli
GCA_015238615.1	Enterobacteriaceae	Enterobacter	Enterobacter hormaechei	GCA_012186785.1	Enterobacteriaceae	Escherichia	Escherichia coli
GCA_015683035.1	Enterobacteriaceae	Enterobacter	Enterobacter hormaechei	GCA_012190225.1	Enterobacteriaceae	Escherichia	Escherichia coli
GCA_015476685.1	Enterobacteriaceae	Enterobacter	Enterobacter hormaechei	GCA_012194695.1	Enterobacteriaceae	Escherichia	Escherichia coli
GCA_017498345.1	Enterobacteriaceae	Enterobacter	Enterobacter hormaechei	GCA_012195385.1	Enterobacteriaceae	Escherichia	Escherichia coli
GCA_015266255.1	Enterobacteriaceae	Enterobacter	Enterobacter hormaechei	GCA_012204385.1	Enterobacteriaceae	Escherichia	Escherichia coli
GCA_015704165.1	Enterobacteriaceae	Enterobacter	Enterobacter hormaechei	GCA_012205025.1	Enterobacteriaceae	Escherichia	Escherichia coli
GCA_015704035.1	Enterobacteriaceae	Enterobacter	Enterobacter hormaechei	GCA_012206765.1	Enterobacteriaceae	Escherichia	Escherichia coli
GCA_016634105.1	Enterobacteriaceae	Enterobacter	Enterobacter hormaechei	GCA_012207785.1	Enterobacteriaceae	Escherichia	Escherichia coli
GCA_016632585.1	Enterobacteriaceae	Enterobacter	Enterobacter hormaechei	GCA_012208105.1	Enterobacteriaceae	Escherichia	Escherichia coli
GCA_016633005.1	Enterobacteriaceae	Enterobacter	Enterobacter hormaechei	GCA_012210225.1	Enterobacteriaceae	Escherichia	Escherichia coli
GCA_016428435.1	Enterobacteriaceae	Enterobacter	Enterobacter hormaechei	GCA_012210375.1	Enterobacteriaceae	Escherichia	Escherichia coli
GCA_016428135.1	Enterobacteriaceae	Enterobacter	Enterobacter hormaechei	GCA_012211765.1	Enterobacteriaceae	Escherichia	Escherichia coli
GCA_016428065.1	Enterobacteriaceae	Enterobacter	Enterobacter hormaechei	GCA_012211945.1	Enterobacteriaceae	Escherichia	Escherichia coli
GCA_016427985.1	Enterobacteriaceae	Enterobacter	Enterobacter hormaechei	GCA_012213585.1	Enterobacteriaceae	Escherichia	Escherichia coli
GCA_016428665.1	Enterobacteriaceae	Enterobacter	Enterobacter hormaechei	GCA_012213985.1	Enterobacteriaceae	Escherichia	Escherichia coli
GCA_018420435.1	Enterobacteriaceae	Enterobacter	Enterobacter hormaechei	GCA_012214045.1	Enterobacteriaceae	Escherichia	Escherichia coli
GCA_019038895.1	Enterobacteriaceae	Enterobacter	Enterobacter hormaechei	GCA_012214265.1	Enterobacteriaceae	Escherichia	Escherichia coli
GCA_019449085.1	Enterobacteriaceae	Enterobacter	Enterobacter hormaechei	GCA_012217145.1	Enterobacteriaceae	Escherichia	Escherichia coli
GCA_000006925.2	Enterobacteriaceae	Shigella	Shigella flexneri	GCA_012217445.1	Enterobacteriaceae	Escherichia	Escherichia coli
GCA_002250015.1	Enterobacteriaceae	Kosakonia	Kosakonia cowanii	GCA_012221565.1	Enterobacteriaceae	Escherichia	Escherichia coli
GCA_004089895.1	Enterobacteriaceae	Kosakonia	Kosakonia cowanii	GCA_012222585.1	Enterobacteriaceae	Escherichia	Escherichia coli
GCA_006385285.1	Enterobacteriaceae	Kosakonia	Kosakonia cowanii	GCA_012228165.1	Enterobacteriaceae	Escherichia	Escherichia coli
GCA_006385455.1	Enterobacteriaceae	Kosakonia	Kosakonia cowanii	GCA_012231905.1	Enterobacteriaceae	Escherichia	Escherichia coli
GCA_006385485.1	Enterobacteriaceae	Kosakonia	Kosakonia cowanii	GCA_012246645.1	Enterobacteriaceae	Escherichia	Escherichia coli
GCA_900558935.1	Enterobacteriaceae	Enterobacter	Enterobacter kobei	GCA_012247185.1	Enterobacteriaceae	Escherichia	Escherichia coli
GCA_001514965.1	Enterobacteriaceae	Escherichia	Escherichia albertii	GCA_012247265.1	Enterobacteriaceae	Escherichia	Escherichia coli
GCA_003312485.2	Enterobacteriaceae	Escherichia	Escherichia albertii	GCA_012247665.1	Enterobacteriaceae	Escherichia	Escherichia coli
GCA_015135155.1	Enterobacteriaceae	Escherichia	Escherichia albertii	GCA_012247925.1	Enterobacteriaceae	Escherichia	Escherichia coli
GCA_000283715.1	Enterobacteriaceae	Shigella	Shigella sonnei	GCA_012248705.1	Enterobacteriaceae	Escherichia	Escherichia coli
GCA_000252995.1	Enterobacteriaceae	Salmonella	Salmonella bongori	GCA_012249045.1	Enterobacteriaceae	Escherichia	Escherichia coli
GCA_900774485.1	Enterobacteriaceae	Klebsiella/Raoultella group	Klebsiella variicola	GCA_012249105.1	Enterobacteriaceae	Escherichia	Escherichia coli
GCA_900509765.1	Enterobacteriaceae	Klebsiella/Raoultella group	Klebsiella variicola	GCA_012249845.1	Enterobacteriaceae	Escherichia	Escherichia coli
GCA_001969305.1	Enterobacteriaceae	Klebsiella/Raoultella group	Klebsiella variicola	GCA_012249905.1	Enterobacteriaceae	Escherichia	Escherichia coli
GCA_003196435.1	Enterobacteriaceae	Klebsiella/Raoultella group	Klebsiella variicola	GCA_012250145.1	Enterobacteriaceae	Escherichia	Escherichia coli
GCA_003196305.1	Enterobacteriaceae	Klebsiella/Raoultella group	Klebsiella variicola	GCA_012250365.1	Enterobacteriaceae	Escherichia	Escherichia coli
GCA_019730595.1	Enterobacteriaceae	Klebsiella/Raoultella group	Klebsiella variicola	GCA_012251025.2	Enterobacteriaceae	Escherichia	Escherichia coli
GCA_016420845.1	Enterobacteriaceae	Salmonella	Salmonella enterica	GCA_012252105.1	Enterobacteriaceae	Escherichia	Escherichia coli
GCA_000047365.1	Yersiniaceae	Yersinia	Yersinia pseudotuberculosis	GCA_012257525.1	Enterobacteriaceae	Escherichia	Escherichia coli
GCA_902167975.1	Enterobacteriaceae	Kosakonia	Kosakonia radicincitans	GCA_012257545.1	Enterobacteriaceae	Escherichia	Escherichia coli
GCA_902498885.1	Enterobacteriaceae	Kosakonia	Kosakonia radicincitans	GCA_012260165.1	Enterobacteriaceae	Escherichia	Escherichia coli
GCA_900111655.1	Enterobacteriaceae	Kosakonia	Kosakonia radicincitans	GCA_012261465.1	Enterobacteriaceae	Escherichia	Escherichia coli
GCA_900116465.1	Enterobacteriaceae	Kosakonia	Kosakonia radicincitans	GCA_012263205.1	Enterobacteriaceae	Escherichia	Escherichia coli
GCA_900119515.1	Enterobacteriaceae	Kosakonia	Kosakonia radicincitans	GCA_012265885.1	Enterobacteriaceae	Escherichia	Escherichia coli
GCA_900112805.1	Enterobacteriaceae	Kosakonia	Kosakonia radicincitans	GCA_012268625.1	Enterobacteriaceae	Escherichia	Escherichia coli
GCA_900115965.1	Enterobacteriaceae	Kosakonia	Kosakonia radicincitans	GCA_012279515.1	Enterobacteriaceae	Escherichia	Escherichia coli
GCA_001887675.1	Enterobacteriaceae	Kosakonia	Kosakonia radicincitans	GCA_012280255.1	Enterobacteriaceae	Escherichia	Escherichia coli
GCA_900168185.1	Enterobacteriaceae	Kosakonia	Kosakonia radicincitans	GCA_012280295.1	Enterobacteriaceae	Escherichia	Escherichia coli
GCA_008330085.1	Enterobacteriaceae	Kosakonia	Kosakonia radicincitans	GCA_012286825.1	Enterobacteriaceae	Escherichia	Escherichia coli
GCA_002333625.1	Enterobacteriaceae	Enterobacter	Enterobacter hormaechei	GCA_012287035.1	Enterobacteriaceae	Escherichia	Escherichia coli
GCA_000966085.1	Enterobacteriaceae	Enterobacter	Enterobacter hormaechei	GCA_012287345.1	Enterobacteriaceae	Escherichia	Escherichia coli
GCA_000957685.1	Enterobacteriaceae	Enterobacter	Enterobacter hormaechei	GCA_012287485.1	Enterobacteriaceae	Escherichia	Escherichia coli
GCA_001023345.1	Enterobacteriaceae	Enterobacter	Enterobacter hormaechei	GCA_012288565.1	Enterobacteriaceae	Escherichia	Escherichia coli
GCA_001023395.1	Enterobacteriaceae	Enterobacter	Enterobacter hormaechei	GCA_012288585.1	Enterobacteriaceae	Escherichia	Escherichia coli
GCA_001475395.1	Enterobacteriaceae	Enterobacter	Enterobacter hormaechei	GCA_012289175.2	Enterobacteriaceae	Escherichia	Escherichia coli
GCA_001525225.1	Enterobacteriaceae	Enterobacter	Enterobacter hormaechei	GCA_012290405.1	Enterobacteriaceae	Escherichia	Escherichia coli
GCA_001525095.1	Enterobacteriaceae	Enterobacter	Enterobacter hormaechei	GCA_012290425.1	Enterobacteriaceae	Escherichia	Escherichia coli
GCA_001631455.1	Enterobacteriaceae	Enterobacter	Enterobacter hormaechei	GCA_012291005.1	Enterobacteriaceae	Escherichia	Escherichia coli
GCA_015681735.1	Enterobacteriaceae	Enterobacter	Enterobacter hormaechei	GCA_012292905.1	Enterobacteriaceae	Escherichia	Escherichia coli
GCA_016432165.1	Enterobacteriaceae	Enterobacter	Enterobacter hormaechei	GCA_012293005.1	Enterobacteriaceae	Escherichia	Escherichia coli
GCA_016431365.1	Enterobacteriaceae	Enterobacter	Enterobacter hormaechei	GCA_012294285.1	Enterobacteriaceae	Escherichia	Escherichia coli
GCA_016431695.1	Enterobacteriaceae	Enterobacter	Enterobacter hormaechei	GCA_012295985.1	Enterobacteriaceae	Escherichia	Escherichia coli
GCA_005848825.1	Enterobacteriaceae	Enterobacter	Enterobacter ludwigii	GCA_012296945.1	Enterobacteriaceae	Escherichia	Escherichia coli
GCA_016007195.1	Yersiniaceae	Serratia	Serratia ureilytica	GCA_012297095.1	Enterobacteriaceae	Escherichia	Escherichia coli
GCA_016006895.1	Yersiniaceae	Serratia	Serratia ureilytica	GCA_012297765.1	Enterobacteriaceae	Escherichia	Escherichia coli
GCA_015645105.1	Yersiniaceae	Serratia	Serratia ureilytica	GCA_012298705.1	Enterobacteriaceae	Escherichia	Escherichia coli
GCA_017152615.1	Yersiniaceae	Serratia	Serratia ureilytica	GCA_012301625.1	Enterobacteriaceae	Escherichia	Escherichia coli
GCA_000012005.1	Enterobacteriaceae	Shigella	Shigella dysenteriae	GCA_012303285.1	Enterobacteriaceae	Escherichia	Escherichia coli
GCA_000012025.1	Enterobacteriaceae	Shigella	Shigella boydii	GCA_012304255.1	Enterobacteriaceae	Escherichia	Escherichia coli
GCA_001472845.1	Enterobacteriaceae	Enterobacter	Enterobacter cloacae	GCA_012304665.1	Enterobacteriaceae	Escherichia	Escherichia coli
GCA_019351775.1	Enterobacteriaceae	Enterobacter	Enterobacter cloacae	GCA_012305065.1	Enterobacteriaceae	Escherichia	Escherichia coli
GCA_000020185.1	Enterobacteriaceae	Shigella	Shigella boydii	GCA_012305465.1	Enterobacteriaceae	Escherichia	Escherichia coli
GCA_000018805.1	Yersiniaceae	Yersinia	Yersinia pestis	GCA_012307645.1	Enterobacteriaceae	Escherichia	Escherichia coli
GCA_000168075.1	Enterobacteriaceae	Shigella	Shigella dysenteriae	GCA_012310315.1	Enterobacteriaceae	Escherichia	Escherichia coli
GCA_902173095.1	Yersiniaceae	Yersinia	Yersinia similis	GCA_012310395.1	Enterobacteriaceae	Escherichia	Escherichia coli
GCA_016102575.1	Yersiniaceae	Yersinia	Yersinia pestis	GCA_012312425.1	Enterobacteriaceae	Escherichia	Escherichia coli
GCA_016102645.1	Yersiniaceae	Yersinia	Yersinia pestis	GCA_012312475.1	Enterobacteriaceae	Escherichia	Escherichia coli
GCA_016102745.1	Yersiniaceae	Yersinia	Yersinia pestis	GCA_012312625.1	Enterobacteriaceae	Escherichia	Escherichia coli
GCA_002978805.1	Enterobacteriaceae	Cronobacter	Cronobacter dublinensis	GCA_012314005.1	Enterobacteriaceae	Escherichia	Escherichia coli
GCA_002978775.1	Enterobacteriaceae	Cronobacter	Cronobacter dublinensis	GCA_012314725.1	Enterobacteriaceae	Escherichia	Escherichia coli
GCA_016076555.1	Enterobacteriaceae	Cronobacter	Cronobacter dublinensis	GCA_012315005.1	Enterobacteriaceae	Escherichia	Escherichia coli
GCA_016086875.1	Enterobacteriaceae	Cronobacter	Cronobacter dublinensis	GCA_012315505.1	Enterobacteriaceae	Escherichia	Escherichia coli
GCA_016086895.1	Enterobacteriaceae	Cronobacter	Cronobacter turicensis	GCA_012315685.1	Enterobacteriaceae	Escherichia	Escherichia coli
GCA_016086315.1	Enterobacteriaceae	Cronobacter	Cronobacter turicensis	GCA_012318605.1	Enterobacteriaceae	Escherichia	Escherichia coli
GCA_000742345.1	Enterobacteriaceae	Cronobacter	Cronobacter malonaticus	GCA_012319245.1	Enterobacteriaceae	Escherichia	Escherichia coli
GCA_016077195.1	Enterobacteriaceae	Cronobacter	Cronobacter malonaticus	GCA_012319385.1	Enterobacteriaceae	Escherichia	Escherichia coli
GCA_002978545.1	Enterobacteriaceae	Cronobacter	Cronobacter malonaticus	GCA_012319425.1	Enterobacteriaceae	Escherichia	Escherichia coli
GCA_002978495.1	Enterobacteriaceae	Cronobacter	Cronobacter malonaticus	GCA_012324225.1	Enterobacteriaceae	Escherichia	Escherichia coli
GCA_002978405.2	Enterobacteriaceae	Cronobacter	Cronobacter malonaticus	GCA_012325605.1	Enterobacteriaceae	Escherichia	Escherichia coli
GCA_002978385.1	Enterobacteriaceae	Cronobacter	Cronobacter malonaticus	GCA_012325635.1	Enterobacteriaceae	Escherichia	Escherichia coli
GCA_002978325.1	Enterobacteriaceae	Cronobacter	Cronobacter malonaticus	GCA_012325685.1	Enterobacteriaceae	Escherichia	Escherichia coli
GCA_003858305.1	Enterobacteriaceae	Cronobacter	Cronobacter malonaticus	GCA_012325755.1	Enterobacteriaceae	Escherichia	Escherichia coli
GCA_016076405.1	Enterobacteriaceae	Cronobacter	Cronobacter malonaticus	GCA_012326145.1	Enterobacteriaceae	Escherichia	Escherichia coli
GCA_016077015.1	Enterobacteriaceae	Cronobacter	Cronobacter malonaticus	GCA_012326405.1	Enterobacteriaceae	Escherichia	Escherichia coli
GCA_016070675.1	Enterobacteriaceae	Cronobacter	Cronobacter malonaticus	GCA_012326785.1	Enterobacteriaceae	Escherichia	Escherichia coli
GCA_902170685.1	Yersiniaceae	Yersinia	Yersinia massiliensis	GCA_012327105.1	Enterobacteriaceae	Escherichia	Escherichia coli
GCA_002082115.1	Yersiniaceae	Serratia	Serratia nematodiphila	GCA_012327165.1	Enterobacteriaceae	Escherichia	Escherichia coli
GCA_004768745.1	Yersiniaceae	Serratia	Serratia nematodiphila	GCA_012327565.1	Enterobacteriaceae	Escherichia	Escherichia coli
GCA_000185685.2	Enterobacteriaceae	unclassified Enterobacteriaceae	Enterobacteriaceae bacterium	GCA_012327985.1	Enterobacteriaceae	Escherichia	Escherichia coli
GCA_000958895.1	Enterobacteriaceae	Kosakonia	Kosakonia oryzae	GCA_012329805.1	Enterobacteriaceae	Escherichia	Escherichia coli
GCA_001658025.2	Enterobacteriaceae	Kosakonia	Kosakonia oryzae	GCA_012330565.1	Enterobacteriaceae	Escherichia	Escherichia coli
GCA_900112145.1	Enterobacteriaceae	Kosakonia	Kosakonia oryzae	GCA_012331005.1	Enterobacteriaceae	Escherichia	Escherichia coli
GCA_000155975.1	Enterobacteriaceae	Citrobacter	Citrobacter youngae	GCA_012331045.1	Enterobacteriaceae	Escherichia	Escherichia coli
GCA_000173735.1	Yersiniaceae	Yersinia	Yersinia aldovae	GCA_012331065.1	Enterobacteriaceae	Escherichia	Escherichia coli
GCA_900116535.1	Enterobacteriaceae	Kosakonia	Kosakonia arachidis	GCA_012331225.1	Enterobacteriaceae	Escherichia	Escherichia coli
GCA_009363135.1	Enterobacteriaceae	Kosakonia	Kosakonia arachidis	GCA_012331285.1	Enterobacteriaceae	Escherichia	Escherichia coli
GCA_000021705.1	Enterobacteriaceae	Enterobacteriaceae incertae sedis	Candidatus Hamiltonella	GCA_012331305.1	Enterobacteriaceae	Escherichia	Escherichia coli
GCA_902706125.1	Yersiniaceae	Rahnella	Rahnella variigena	GCA_012331325.1	Enterobacteriaceae	Escherichia	Escherichia coli
GCA_003610915.1	Yersiniaceae	Rahnella	Rahnella variigena	GCA_012331425.1	Enterobacteriaceae	Escherichia	Escherichia coli
GCA_004150405.1	Yersiniaceae	Rahnella	Rahnella variigena	GCA_012331525.1	Enterobacteriaceae	Escherichia	Escherichia coli
GCA_003602185.1	Yersiniaceae	Rahnella	Rahnella variigena	GCA_012331685.1	Enterobacteriaceae	Escherichia	Escherichia coli
GCA_000176555.2	Enterobacteriaceae	Escherichia	Escherichia coli	GCA_012331865.1	Enterobacteriaceae	Escherichia	Escherichia coli
GCA_000983015.1	Enterobacteriaceae	Enterobacteriaceae incertae sedis	Candidatus Hamiltonella	GCA_012334485.1	Enterobacteriaceae	Escherichia	Escherichia coli
GCA_002285855.1	Enterobacteriaceae	Enterobacteriaceae incertae sedis	Candidatus Hamiltonella	GCA_012338715.1	Enterobacteriaceae	Escherichia	Escherichia coli
GCA_000187705.1	Yersiniaceae	Rahnella	Rahnella aceris	GCA_012339535.1	Enterobacteriaceae	Escherichia	Escherichia coli
GCA_000241955.1	Yersiniaceae	Rahnella	Rahnella aquatilis	GCA_012339755.1	Enterobacteriaceae	Escherichia	Escherichia coli
GCA_000735505.1	Yersiniaceae	Rahnella	Rahnella aquatilis	GCA_012339835.1	Enterobacteriaceae	Escherichia	Escherichia coli
GCA_000211975.2	Enterobacteriaceae	Shigella	Shigella boydii	GCA_012340635.1	Enterobacteriaceae	Escherichia	Escherichia coli
GCA_000268165.1	Enterobacteriaceae	Shigella	Shigella flexneri	GCA_012341015.1	Enterobacteriaceae	Escherichia	Escherichia coli
GCA_000249715.2	Enterobacteriaceae	Escherichia	Escherichia coli	GCA_012343055.1	Enterobacteriaceae	Escherichia	Escherichia coli
GCA_000194685.2	Enterobacteriaceae	Escherichia	Escherichia coli	GCA_012345495.1	Enterobacteriaceae	Escherichia	Escherichia coli
GCA_900075815.1	Enterobacteriaceae	Enterobacter	Enterobacter bugandensis	GCA_012345735.2	Enterobacteriaceae	Escherichia	Escherichia coli
GCA_003964645.1	Enterobacteriaceae	Enterobacter	Enterobacter bugandensis	GCA_012348115.1	Enterobacteriaceae	Escherichia	Escherichia coli
GCA_008641915.1	Enterobacteriaceae	Enterobacter	Enterobacter bugandensis	GCA_012348755.1	Enterobacteriaceae	Escherichia	Escherichia coli
GCA_008640875.1	Enterobacteriaceae	Enterobacter	Enterobacter bugandensis	GCA_012348875.1	Enterobacteriaceae	Escherichia	Escherichia coli
GCA_020099255.1	Enterobacteriaceae	Enterobacter	Enterobacter bugandensis	GCA_012348935.1	Enterobacteriaceae	Escherichia	Escherichia coli
GCA_000180175.2	Enterobacteriaceae	unclassified Enterobacteriaceae	Plautia stali	GCA_012350705.1	Enterobacteriaceae	Escherichia	Escherichia coli
GCA_001485275.1	Enterobacteriaceae	unclassified Enterobacteriaceae	Plautia stali	GCA_012350725.1	Enterobacteriaceae	Escherichia	Escherichia coli
GCA_000208425.2	Enterobacteriaceae	Escherichia	Escherichia albertii	GCA_012351165.1	Enterobacteriaceae	Escherichia	Escherichia coli
GCA_017299175.1	Yersiniaceae	Serratia	Serratia marcescens	GCA_012352915.1	Enterobacteriaceae	Escherichia	Escherichia coli
GCA_017298795.1	Yersiniaceae	Serratia	Serratia marcescens	GCA_012352965.1	Enterobacteriaceae	Escherichia	Escherichia coli
GCA_017298715.1	Yersiniaceae	Serratia	Serratia marcescens	GCA_012353105.1	Enterobacteriaceae	Escherichia	Escherichia coli
GCA_000193915.2	Enterobacteriaceae	Shigella	Shigella boydii	GCA_012353125.1	Enterobacteriaceae	Escherichia	Escherichia coli
GCA_000193895.2	Enterobacteriaceae	Shigella	Shigella dysenteriae	GCA_012353285.1	Enterobacteriaceae	Escherichia	Escherichia coli
GCA_000192105.1	Yersiniaceae	Yersinia	Yersinia enterocolitica	GCA_012353345.1	Enterobacteriaceae	Escherichia	Escherichia coli
GCA_000878475.1	Enterobacteriaceae	Cronobacter	Cronobacter malonaticus	GCA_012353525.1	Enterobacteriaceae	Escherichia	Escherichia coli
GCA_002724035.1	Enterobacteriaceae	Klebsiella/Raoultella group	Klebsiella michiganensis	GCA_012353625.1	Enterobacteriaceae	Escherichia	Escherichia coli
GCA_902159805.1	Enterobacteriaceae	Klebsiella/Raoultella group	Klebsiella michiganensis	GCA_012355855.1	Enterobacteriaceae	Escherichia	Escherichia coli
GCA_902161885.1	Enterobacteriaceae	Klebsiella/Raoultella group	Klebsiella michiganensis	GCA_012359295.1	Enterobacteriaceae	Escherichia	Escherichia coli
GCA_900083565.1	Enterobacteriaceae	Klebsiella/Raoultella group	Klebsiella michiganensis	GCA_012359385.1	Enterobacteriaceae	Escherichia	Escherichia coli
GCA_905210975.1	Enterobacteriaceae	Klebsiella/Raoultella group	Klebsiella michiganensis	GCA_012359415.1	Enterobacteriaceae	Escherichia	Escherichia coli
GCA_002152315.1	Enterobacteriaceae	Klebsiella/Raoultella group	Klebsiella michiganensis	GCA_012362035.1	Enterobacteriaceae	Escherichia	Escherichia coli
GCA_019428125.1	Enterobacteriaceae	Klebsiella/Raoultella group	Klebsiella michiganensis	GCA_012362615.1	Enterobacteriaceae	Escherichia	Escherichia coli
GCA_019678825.1	Enterobacteriaceae	Klebsiella/Raoultella group	Klebsiella michiganensis	GCA_012369935.2	Enterobacteriaceae	Escherichia	Escherichia coli
GCA_020120175.1	Enterobacteriaceae	Klebsiella/Raoultella group	Klebsiella michiganensis	GCA_012372115.1	Enterobacteriaceae	Escherichia	Escherichia coli
GCA_020116315.1	Enterobacteriaceae	Klebsiella/Raoultella group	Klebsiella michiganensis	GCA_012372595.1	Enterobacteriaceae	Escherichia	Escherichia coli
GCA_013624375.1	Enterobacteriaceae	Klebsiella/Raoultella group	Klebsiella michiganensis	GCA_012372705.1	Enterobacteriaceae	Escherichia	Escherichia coli
GCA_017810085.1	Enterobacteriaceae	Klebsiella/Raoultella group	Klebsiella michiganensis	GCA_012373395.1	Enterobacteriaceae	Escherichia	Escherichia coli
GCA_018138465.1	Enterobacteriaceae	Klebsiella/Raoultella group	Klebsiella michiganensis	GCA_012373855.1	Enterobacteriaceae	Escherichia	Escherichia coli
GCA_000255535.1	Yersiniaceae	Rahnella	Rahnella aquatilis	GCA_012374715.1	Enterobacteriaceae	Escherichia	Escherichia coli
GCA_900100995.1	Enterobacteriaceae	Kosakonia	Kosakonia sacchari	GCA_012375035.1	Enterobacteriaceae	Escherichia	Escherichia coli
GCA_900109485.1	Enterobacteriaceae	Kosakonia	Kosakonia sacchari	GCA_012375115.1	Enterobacteriaceae	Escherichia	Escherichia coli
GCA_001683395.1	Enterobacteriaceae	Kosakonia	Kosakonia sacchari	GCA_012375295.1	Enterobacteriaceae	Escherichia	Escherichia coli
GCA_002510275.1	Enterobacteriaceae	Kosakonia	Kosakonia sacchari	GCA_012375815.1	Enterobacteriaceae	Escherichia	Escherichia coli
GCA_009914275.1	Enterobacteriaceae	Kosakonia	Kosakonia sacchari	GCA_012376135.2	Enterobacteriaceae	Escherichia	Escherichia coli
GCA_013358215.1	Enterobacteriaceae	Kosakonia	Kosakonia sacchari	GCA_012377415.1	Enterobacteriaceae	Escherichia	Escherichia coli
GCA_000409245.1	Enterobacteriaceae	Cronobacter	Cronobacter sakazakii	GCA_012377795.1	Enterobacteriaceae	Escherichia	Escherichia coli
GCA_002035265.1	Enterobacteriaceae	Salmonella	Salmonella bongori	GCA_012377935.1	Enterobacteriaceae	Escherichia	Escherichia coli
GCA_006149135.1	Enterobacteriaceae	Salmonella	Salmonella bongori	GCA_012378035.1	Enterobacteriaceae	Escherichia	Escherichia coli
GCA_000264275.1	Yersiniaceae	Serratia	Serratia marcescens	GCA_012378115.1	Enterobacteriaceae	Escherichia	Escherichia coli
GCA_000258345.2	Enterobacteriaceae	Enterobacteriaceae incertae sedis	Candidatus Hamiltonella	GCA_012378635.1	Enterobacteriaceae	Escherichia	Escherichia coli
GCA_000507385.1	Enterobacteriaceae	Klebsiella/Raoultella group	Klebsiella oxytoca	GCA_012378715.1	Enterobacteriaceae	Escherichia	Escherichia coli
GCA_000398885.1	Enterobacteriaceae	Escherichia	Escherichia coli	GCA_012378895.1	Enterobacteriaceae	Escherichia	Escherichia coli
GCA_014431485.1	Enterobacteriaceae	Salmonella	Salmonella bongori	GCA_012380155.1	Enterobacteriaceae	Escherichia	Escherichia coli
GCA_014338425.3	Enterobacteriaceae	Salmonella	Salmonella bongori	GCA_012381315.1	Enterobacteriaceae	Escherichia	Escherichia coli
GCA_002035315.1	Enterobacteriaceae	Salmonella	Salmonella bongori	GCA_012384115.1	Enterobacteriaceae	Escherichia	Escherichia coli
GCA_007694255.1	Enterobacteriaceae	Salmonella	Salmonella bongori	GCA_012384215.1	Enterobacteriaceae	Escherichia	Escherichia coli
GCA_000280495.2	Enterobacteriaceae	Kosakonia	Kosakonia radicincitans	GCA_012384255.1	Enterobacteriaceae	Escherichia	Escherichia coli
GCA_005937895.2	Yersiniaceae	Yersinia	Yersinia sp.	GCA_012387295.1	Enterobacteriaceae	Escherichia	Escherichia coli
GCA_000439255.1	Enterobacteriaceae	Salmonella	Salmonella bongori	GCA_012388155.2	Enterobacteriaceae	Escherichia	Escherichia coli
GCA_001571265.1	Enterobacteriaceae	Cedecea	Cedecea neteri	GCA_012391955.2	Enterobacteriaceae	Escherichia	Escherichia coli
GCA_001514515.1	Enterobacteriaceae	Lelliottia	Lelliottia amnigena	GCA_012398865.1	Enterobacteriaceae	Escherichia	Escherichia coli
GCA_000364305.1	Enterobacteriaceae	Escherichia	Escherichia coli	GCA_012400525.1	Enterobacteriaceae	Escherichia	Escherichia coli
GCA_000300455.4	Enterobacteriaceae	Kosakonia	Kosakonia sacchari	GCA_012400865.1	Enterobacteriaceae	Escherichia	Escherichia coli
GCA_002211925.1	Enterobacteriaceae	Salmonella	Salmonella bongori	GCA_012401965.1	Enterobacteriaceae	Escherichia	Escherichia coli
GCA_003530165.1	Enterobacteriaceae	unclassified Enterobacteriaceae	Enterobacteriaceae bacterium	GCA_012402385.1	Enterobacteriaceae	Escherichia	Escherichia coli
GCA_000461695.1	Enterobacteriaceae	Escherichia	Escherichia coli	GCA_012404525.2	Enterobacteriaceae	Escherichia	Escherichia coli
GCA_000957965.1	Enterobacteriaceae	Enterobacter	Enterobacter hormaechei	GCA_012416385.1	Enterobacteriaceae	Escherichia	Escherichia coli
GCA_000958225.1	Enterobacteriaceae	Enterobacter	Enterobacter hormaechei	GCA_012417865.1	Enterobacteriaceae	Escherichia	Escherichia coli
GCA_002161915.1	Enterobacteriaceae	Enterobacter	Enterobacter hormaechei	GCA_012418085.1	Enterobacteriaceae	Escherichia	Escherichia coli
GCA_016430465.1	Enterobacteriaceae	Enterobacter	Enterobacter hormaechei	GCA_012424105.1	Enterobacteriaceae	Escherichia	Escherichia coli
GCA_016431185.1	Enterobacteriaceae	Enterobacter	Enterobacter hormaechei	GCA_012424285.2	Enterobacteriaceae	Escherichia	Escherichia coli
GCA_018438325.1	Enterobacteriaceae	Enterobacter	Enterobacter hormaechei	GCA_012425105.1	Enterobacteriaceae	Escherichia	Escherichia coli
GCA_018597905.1	Enterobacteriaceae	Enterobacter	Enterobacter hormaechei	GCA_012425685.1	Enterobacteriaceae	Escherichia	Escherichia coli
GCA_015857505.1	Enterobacteriaceae	Salmonella	Salmonella bongori	GCA_012425705.1	Enterobacteriaceae	Escherichia	Escherichia coli
GCA_009648775.1	Enterobacteriaceae	Salmonella	Salmonella bongori	GCA_012427755.1	Enterobacteriaceae	Escherichia	Escherichia coli
GCA_001312885.1	Enterobacteriaceae	Kosakonia	Kosakonia cowanii	GCA_012431045.1	Enterobacteriaceae	Escherichia	Escherichia coli
GCA_001975225.1	Enterobacteriaceae	Kosakonia	Kosakonia cowanii	GCA_012432015.1	Enterobacteriaceae	Escherichia	Escherichia coli
GCA_000493015.1	Enterobacteriaceae	Enterobacter	Enterobacter sp.	GCA_012434905.1	Enterobacteriaceae	Escherichia	Escherichia coli
GCA_000418895.1	Yersiniaceae	Serratia	Serratia marcescens	GCA_012437345.1	Enterobacteriaceae	Escherichia	Escherichia coli
GCA_001188755.1	Yersiniaceae	Yersinia	Yersinia pestis	GCA_012437355.1	Enterobacteriaceae	Escherichia	Escherichia coli
GCA_000467205.1	Enterobacteriaceae	Shigella	Shigella sonnei	GCA_012443345.1	Enterobacteriaceae	Escherichia	Escherichia coli
GCA_000467245.1	Enterobacteriaceae	Shigella	Shigella dysenteriae	GCA_012443925.2	Enterobacteriaceae	Escherichia	Escherichia coli
GCA_001598855.1	Enterobacteriaceae	Pluralibacter	Pluralibacter gergoviae	GCA_012447125.1	Enterobacteriaceae	Escherichia	Escherichia coli
GCA_001654985.1	Enterobacteriaceae	Kluyvera	Kluyvera georgiana	GCA_012447635.1	Enterobacteriaceae	Escherichia	Escherichia coli
GCA_000463095.2	Enterobacteriaceae	Cronobacter	Cronobacter sakazakii	GCA_012448285.1	Enterobacteriaceae	Escherichia	Escherichia coli
GCA_000709535.1	Enterobacteriaceae	Salmonella	Salmonella bongori	GCA_012448765.1	Enterobacteriaceae	Escherichia	Escherichia coli
GCA_000534035.1	Enterobacteriaceae	Enterobacter	Enterobacter hormaechei	GCA_012449525.1	Enterobacteriaceae	Escherichia	Escherichia coli
GCA_000704965.1	Enterobacteriaceae	Escherichia	Escherichia coli	GCA_012450165.1	Enterobacteriaceae	Escherichia	Escherichia coli
GCA_000617585.1	Enterobacteriaceae	Escherichia	Escherichia coli	GCA_012450605.1	Enterobacteriaceae	Escherichia	Escherichia coli
GCA_000691205.1	Enterobacteriaceae	Kosakonia	Kosakonia radicincitans	GCA_012451045.1	Enterobacteriaceae	Escherichia	Escherichia coli
GCA_019710705.1	Enterobacteriaceae	Klebsiella/Raoultella group	Klebsiella quasipneumoniae	GCA_012452045.1	Enterobacteriaceae	Escherichia	Escherichia coli
GCA_900775535.1	Enterobacteriaceae	Klebsiella/Raoultella group	Klebsiella quasipneumoniae	GCA_012452525.1	Enterobacteriaceae	Escherichia	Escherichia coli
GCA_900509305.1	Enterobacteriaceae	Klebsiella/Raoultella group	Klebsiella quasipneumoniae	GCA_012454645.1	Enterobacteriaceae	Escherichia	Escherichia coli
GCA_002855355.1	Enterobacteriaceae	Klebsiella/Raoultella group	Klebsiella quasipneumoniae	GCA_012456365.1	Enterobacteriaceae	Escherichia	Escherichia coli
GCA_013169755.1	Enterobacteriaceae	Klebsiella/Raoultella group	Klebsiella quasipneumoniae	GCA_012456785.1	Enterobacteriaceae	Escherichia	Escherichia coli
GCA_017163885.1	Enterobacteriaceae	Klebsiella/Raoultella group	Klebsiella quasipneumoniae	GCA_012457025.1	Enterobacteriaceae	Escherichia	Escherichia coli
GCA_019053235.1	Enterobacteriaceae	Klebsiella/Raoultella group	Klebsiella quasipneumoniae	GCA_012457265.1	Enterobacteriaceae	Escherichia	Escherichia coli
GCA_000807695.3	Enterobacteriaceae	Escherichia	Escherichia marmotae	GCA_012457665.1	Enterobacteriaceae	Escherichia	Escherichia coli
GCA_013636045.1	Enterobacteriaceae	Escherichia	Escherichia marmotae	GCA_012457705.1	Enterobacteriaceae	Escherichia	Escherichia coli
GCA_002303785.1	Yersiniaceae	Rahnella	Rahnella victoriana	GCA_012460065.1	Enterobacteriaceae	Escherichia	Escherichia coli
GCA_004330295.1	Yersiniaceae	Rahnella	Rahnella victoriana	GCA_012461505.1	Enterobacteriaceae	Escherichia	Escherichia coli
GCA_015644595.1	Yersiniaceae	Rahnella	Rahnella victoriana	GCA_012461725.1	Enterobacteriaceae	Escherichia	Escherichia coli
GCA_003614975.1	Yersiniaceae	Rahnella	Rahnella bruchi	GCA_012464825.1	Enterobacteriaceae	Escherichia	Escherichia coli
GCA_003602095.1	Yersiniaceae	Rahnella	Rahnella woolbedingensis	GCA_012465705.1	Enterobacteriaceae	Escherichia	Escherichia coli
GCA_000877295.1	Enterobacteriaceae	Kosakonia	Kosakonia radicincitans	GCA_012466125.1	Enterobacteriaceae	Escherichia	Escherichia coli
GCA_001485355.1	Enterobacteriaceae	unclassified Enterobacteriaceae	Type-E symbiont	GCA_012466775.1	Enterobacteriaceae	Escherichia	Escherichia coli
GCA_001485375.1	Enterobacteriaceae	unclassified Enterobacteriaceae	Type-F symbiont	GCA_012470955.1	Enterobacteriaceae	Escherichia	Escherichia coli
GCA_003665575.1	Enterobacteriaceae	Citrobacter	Citrobacter pasteurii	GCA_012471495.1	Enterobacteriaceae	Escherichia	Escherichia coli
GCA_900177785.1	Enterobacteriaceae	Cedecea	Cedecea sp.	GCA_012472775.1	Enterobacteriaceae	Escherichia	Escherichia coli
GCA_001808015.1	Enterobacteriaceae	Salmonella	Salmonella sp.	GCA_012473075.1	Enterobacteriaceae	Escherichia	Escherichia coli
GCA_001807145.1	Enterobacteriaceae	Enterobacter	Enterobacter sp.	GCA_012477135.1	Enterobacteriaceae	Escherichia	Escherichia coli
GCA_003263545.1	Yersiniaceae	Rahnella	Rahnella sp.	GCA_012477895.1	Enterobacteriaceae	Escherichia	Escherichia coli
GCA_003263525.1	Yersiniaceae	Rahnella	Rahnella sp.	GCA_012478215.1	Enterobacteriaceae	Escherichia	Escherichia coli
GCA_001043635.1	Enterobacteriaceae	Leclercia	Leclercia sp.	GCA_012478815.1	Enterobacteriaceae	Escherichia	Escherichia coli
GCA_015135075.1	Enterobacteriaceae	Citrobacter	Citrobacter portucalensis	GCA_012479005.1	Enterobacteriaceae	Escherichia	Escherichia coli
GCA_900184035.1	Enterobacteriaceae	Kosakonia	Kosakonia pseudosacchari	GCA_012479255.1	Enterobacteriaceae	Escherichia	Escherichia coli
GCA_002510255.1	Enterobacteriaceae	Kosakonia	Kosakonia pseudosacchari	GCA_012479925.1	Enterobacteriaceae	Escherichia	Escherichia coli
GCA_015167415.1	Enterobacteriaceae	Kosakonia	Kosakonia pseudosacchari	GCA_012480115.1	Enterobacteriaceae	Escherichia	Escherichia coli
GCA_900977675.1	Enterobacteriaceae	Klebsiella/Raoultella group	Klebsiella quasipneumoniae	GCA_012480775.1	Enterobacteriaceae	Escherichia	Escherichia coli
GCA_011800315.1	Enterobacteriaceae	unclassified Enterobacteriaceae	Enterobacteriaceae bacterium	GCA_012481455.1	Enterobacteriaceae	Escherichia	Escherichia coli
GCA_001022855.1	Enterobacteriaceae	Enterobacter	Enterobacter hormaechei	GCA_012482175.1	Enterobacteriaceae	Escherichia	Escherichia coli
GCA_001316815.2	Enterobacteriaceae	Enterobacter	Enterobacter hormaechei	GCA_012483895.1	Enterobacteriaceae	Escherichia	Escherichia coli
GCA_018599105.1	Enterobacteriaceae	Enterobacter	Enterobacter hormaechei	GCA_012485595.1	Enterobacteriaceae	Escherichia	Escherichia coli
GCA_001472995.1	Enterobacteriaceae	Enterobacter	Enterobacter roggenkampii	GCA_012485775.1	Enterobacteriaceae	Escherichia	Escherichia coli
GCA_015959245.1	Enterobacteriaceae	Enterobacter	Enterobacter roggenkampii	GCA_012485875.1	Enterobacteriaceae	Escherichia	Escherichia coli
GCA_013635755.1	Enterobacteriaceae	Enterobacter	Enterobacter roggenkampii	GCA_012486855.1	Enterobacteriaceae	Escherichia	Escherichia coli
GCA_902362195.1	Enterobacteriaceae	unclassified Enterobacteriaceae	Enterobacteriaceae bacterium	GCA_012487125.1	Enterobacteriaceae	Escherichia	Escherichia coli
GCA_902363475.1	Enterobacteriaceae	unclassified Enterobacteriaceae	Enterobacteriaceae bacterium	GCA_012488055.1	Enterobacteriaceae	Escherichia	Escherichia coli
GCA_902364595.1	Enterobacteriaceae	unclassified Enterobacteriaceae	Enterobacteriaceae bacterium	GCA_012488135.1	Enterobacteriaceae	Escherichia	Escherichia coli
GCA_902386955.1	Enterobacteriaceae	unclassified Enterobacteriaceae	Enterobacteriaceae bacterium	GCA_012488235.1	Enterobacteriaceae	Escherichia	Escherichia coli
GCA_902387465.1	Enterobacteriaceae	unclassified Enterobacteriaceae	Enterobacteriaceae bacterium	GCA_012490065.1	Enterobacteriaceae	Escherichia	Escherichia coli
GCA_902387765.1	Enterobacteriaceae	unclassified Enterobacteriaceae	Enterobacteriaceae bacterium	GCA_012490625.1	Enterobacteriaceae	Escherichia	Escherichia coli
GCA_905208965.1	Enterobacteriaceae	unclassified Enterobacteriaceae	Enterobacteriaceae bacterium	GCA_012491065.1	Enterobacteriaceae	Escherichia	Escherichia coli
GCA_905206775.1	Enterobacteriaceae	unclassified Enterobacteriaceae	Enterobacteriaceae bacterium	GCA_012491485.1	Enterobacteriaceae	Escherichia	Escherichia coli
GCA_905210685.1	Enterobacteriaceae	unclassified Enterobacteriaceae	Enterobacteriaceae bacterium	GCA_012492585.1	Enterobacteriaceae	Escherichia	Escherichia coli
GCA_018379085.1	Enterobacteriaceae	unclassified Enterobacteriaceae	Enterobacteriaceae bacterium	GCA_012494065.1	Enterobacteriaceae	Escherichia	Escherichia coli
GCA_013420665.1	Enterobacteriaceae	unclassified Enterobacteriaceae	Enterobacteriaceae bacterium	GCA_012494165.1	Enterobacteriaceae	Escherichia	Escherichia coli
GCA_003590485.1	Enterobacteriaceae	unclassified Enterobacteriaceae	Enterobacteriaceae bacterium	GCA_012495185.1	Enterobacteriaceae	Escherichia	Escherichia coli
GCA_002271215.1	Enterobacteriaceae	Lelliottia	Lelliottia jeotgali	GCA_012495925.1	Enterobacteriaceae	Escherichia	Escherichia coli
GCA_900079995.3	Enterobacteriaceae	Citrobacter	Citrobacter europaeus	GCA_012496745.1	Enterobacteriaceae	Escherichia	Escherichia coli
GCA_002903045.1	Enterobacteriaceae	unclassified Enterobacteriaceae	Enterobacteriaceae bacterium	GCA_012500755.1	Enterobacteriaceae	Escherichia	Escherichia coli
GCA_002902985.1	Enterobacteriaceae	Leclercia	Leclercia sp.	GCA_012502835.1	Enterobacteriaceae	Escherichia	Escherichia coli
GCA_002920265.1	Enterobacteriaceae	Leclercia	Leclercia sp.	GCA_012503115.1	Enterobacteriaceae	Escherichia	Escherichia coli
GCA_002919035.1	Enterobacteriaceae	Leclercia	Leclercia sp.	GCA_012503375.1	Enterobacteriaceae	Escherichia	Escherichia coli
GCA_002903085.1	Enterobacteriaceae	unclassified Enterobacteriaceae	Enterobacteriaceae bacterium	GCA_012503415.1	Enterobacteriaceae	Escherichia	Escherichia coli
GCA_002416465.1	Enterobacteriaceae	Leclercia	Leclercia sp.	GCA_012504515.1	Enterobacteriaceae	Escherichia	Escherichia coli
GCA_002322185.1	Enterobacteriaceae	unclassified Enterobacteriaceae	Enterobacteriaceae bacterium	GCA_012505595.1	Enterobacteriaceae	Escherichia	Escherichia coli
GCA_002319825.1	Enterobacteriaceae	unclassified Enterobacteriaceae	Enterobacteriaceae bacterium	GCA_012506135.1	Enterobacteriaceae	Escherichia	Escherichia coli
GCA_002317605.1	Enterobacteriaceae	unclassified Enterobacteriaceae	Enterobacteriaceae bacterium	GCA_012507435.1	Enterobacteriaceae	Escherichia	Escherichia coli
GCA_002331915.1	Enterobacteriaceae	unclassified Enterobacteriaceae	Enterobacteriaceae bacterium	GCA_012528075.1	Enterobacteriaceae	Escherichia	Escherichia coli
GCA_002339925.1	Enterobacteriaceae	unclassified Enterobacteriaceae	Enterobacteriaceae bacterium	GCA_012528165.1	Enterobacteriaceae	Escherichia	Escherichia coli
GCA_002339485.1	Enterobacteriaceae	unclassified Enterobacteriaceae	Enterobacteriaceae bacterium	GCA_012528255.1	Enterobacteriaceae	Escherichia	Escherichia coli
GCA_002340015.1	Enterobacteriaceae	unclassified Enterobacteriaceae	Enterobacteriaceae bacterium	GCA_012528335.1	Enterobacteriaceae	Escherichia	Escherichia coli
GCA_002339275.1	Enterobacteriaceae	unclassified Enterobacteriaceae	Enterobacteriaceae bacterium	GCA_012528795.1	Enterobacteriaceae	Escherichia	Escherichia coli
GCA_002354195.1	Enterobacteriaceae	unclassified Enterobacteriaceae	Enterobacteriaceae bacterium	GCA_012529075.1	Enterobacteriaceae	Escherichia	Escherichia coli
GCA_002348865.1	Enterobacteriaceae	unclassified Enterobacteriaceae	Enterobacteriaceae bacterium	GCA_012529455.1	Enterobacteriaceae	Escherichia	Escherichia coli
GCA_002366925.1	Enterobacteriaceae	unclassified Enterobacteriaceae	Enterobacteriaceae bacterium	GCA_012530785.1	Enterobacteriaceae	Escherichia	Escherichia coli
GCA_002365575.1	Enterobacteriaceae	unclassified Enterobacteriaceae	Enterobacteriaceae bacterium	GCA_012533355.1	Enterobacteriaceae	Escherichia	Escherichia coli
GCA_002365245.1	Enterobacteriaceae	unclassified Enterobacteriaceae	Enterobacteriaceae bacterium	GCA_012534215.1	Enterobacteriaceae	Escherichia	Escherichia coli
GCA_002364495.1	Enterobacteriaceae	unclassified Enterobacteriaceae	Enterobacteriaceae bacterium	GCA_012534235.1	Enterobacteriaceae	Escherichia	Escherichia coli
GCA_002363455.1	Enterobacteriaceae	unclassified Enterobacteriaceae	Enterobacteriaceae bacterium	GCA_012534465.1	Enterobacteriaceae	Escherichia	Escherichia coli
GCA_002363415.1	Enterobacteriaceae	unclassified Enterobacteriaceae	Enterobacteriaceae bacterium	GCA_012534775.1	Enterobacteriaceae	Escherichia	Escherichia coli
GCA_002363315.1	Enterobacteriaceae	unclassified Enterobacteriaceae	Enterobacteriaceae bacterium	GCA_012535635.1	Enterobacteriaceae	Escherichia	Escherichia coli
GCA_002362795.1	Enterobacteriaceae	unclassified Enterobacteriaceae	Enterobacteriaceae bacterium	GCA_012535655.1	Enterobacteriaceae	Escherichia	Escherichia coli
GCA_002358655.1	Enterobacteriaceae	unclassified Enterobacteriaceae	Enterobacteriaceae bacterium	GCA_012535875.1	Enterobacteriaceae	Escherichia	Escherichia coli
GCA_002377185.1	Enterobacteriaceae	unclassified Enterobacteriaceae	Enterobacteriaceae bacterium	GCA_012536255.1	Enterobacteriaceae	Escherichia	Escherichia coli
GCA_002392205.1	Enterobacteriaceae	unclassified Enterobacteriaceae	Enterobacteriaceae bacterium	GCA_012536355.1	Enterobacteriaceae	Escherichia	Escherichia coli
GCA_002391805.1	Enterobacteriaceae	unclassified Enterobacteriaceae	Enterobacteriaceae bacterium	GCA_012536435.1	Enterobacteriaceae	Escherichia	Escherichia coli
GCA_002387975.1	Enterobacteriaceae	unclassified Enterobacteriaceae	Enterobacteriaceae bacterium	GCA_012536555.1	Enterobacteriaceae	Escherichia	Escherichia coli
GCA_002387405.1	Enterobacteriaceae	unclassified Enterobacteriaceae	Enterobacteriaceae bacterium	GCA_012536635.1	Enterobacteriaceae	Escherichia	Escherichia coli
GCA_002403795.1	Enterobacteriaceae	unclassified Enterobacteriaceae	Enterobacteriaceae bacterium	GCA_012536695.1	Enterobacteriaceae	Escherichia	Escherichia coli
GCA_002403705.1	Enterobacteriaceae	unclassified Enterobacteriaceae	Enterobacteriaceae bacterium	GCA_012537015.1	Enterobacteriaceae	Escherichia	Escherichia coli
GCA_002403675.1	Enterobacteriaceae	unclassified Enterobacteriaceae	Enterobacteriaceae bacterium	GCA_012537075.1	Enterobacteriaceae	Escherichia	Escherichia coli
GCA_002413955.1	Enterobacteriaceae	unclassified Enterobacteriaceae	Enterobacteriaceae bacterium	GCA_012537095.1	Enterobacteriaceae	Escherichia	Escherichia coli
GCA_002423795.1	Enterobacteriaceae	unclassified Enterobacteriaceae	Enterobacteriaceae bacterium	GCA_012537195.1	Enterobacteriaceae	Escherichia	Escherichia coli
GCA_002418325.1	Enterobacteriaceae	unclassified Enterobacteriaceae	Enterobacteriaceae bacterium	GCA_012537235.1	Enterobacteriaceae	Escherichia	Escherichia coli
GCA_002431505.1	Enterobacteriaceae	unclassified Enterobacteriaceae	Enterobacteriaceae bacterium	GCA_012537255.1	Enterobacteriaceae	Escherichia	Escherichia coli
GCA_002428165.1	Enterobacteriaceae	unclassified Enterobacteriaceae	Enterobacteriaceae bacterium	GCA_012537355.1	Enterobacteriaceae	Escherichia	Escherichia coli
GCA_002438165.1	Enterobacteriaceae	unclassified Enterobacteriaceae	Enterobacteriaceae bacterium	GCA_012537395.1	Enterobacteriaceae	Escherichia	Escherichia coli
GCA_002454555.1	Enterobacteriaceae	unclassified Enterobacteriaceae	Enterobacteriaceae bacterium	GCA_012537715.1	Enterobacteriaceae	Escherichia	Escherichia coli
GCA_002298805.1	Enterobacteriaceae	unclassified Enterobacteriaceae	Enterobacteriaceae bacterium	GCA_012537755.1	Enterobacteriaceae	Escherichia	Escherichia coli
GCA_002480085.1	Enterobacteriaceae	unclassified Enterobacteriaceae	Enterobacteriaceae bacterium	GCA_012538035.1	Enterobacteriaceae	Escherichia	Escherichia coli
GCA_002469655.1	Enterobacteriaceae	unclassified Enterobacteriaceae	Enterobacteriaceae bacterium	GCA_012539255.1	Enterobacteriaceae	Escherichia	Escherichia coli
GCA_002470595.1	Enterobacteriaceae	unclassified Enterobacteriaceae	Enterobacteriaceae bacterium	GCA_012539655.1	Enterobacteriaceae	Escherichia	Escherichia coli
GCA_002477045.1	Enterobacteriaceae	unclassified Enterobacteriaceae	Enterobacteriaceae bacterium	GCA_012543175.1	Enterobacteriaceae	Escherichia	Escherichia coli
GCA_002482285.1	Enterobacteriaceae	unclassified Enterobacteriaceae	Enterobacteriaceae bacterium	GCA_012547695.1	Enterobacteriaceae	Escherichia	Escherichia coli
GCA_002482165.1	Enterobacteriaceae	unclassified Enterobacteriaceae	Enterobacteriaceae bacterium	GCA_012548035.1	Enterobacteriaceae	Escherichia	Escherichia coli
GCA_002500265.1	Enterobacteriaceae	unclassified Enterobacteriaceae	Enterobacteriaceae bacterium	GCA_012560575.1	Enterobacteriaceae	Escherichia	Escherichia coli
GCA_002499965.1	Enterobacteriaceae	unclassified Enterobacteriaceae	Enterobacteriaceae bacterium	GCA_012560665.1	Enterobacteriaceae	Escherichia	Escherichia coli
GCA_002295215.1	Enterobacteriaceae	unclassified Enterobacteriaceae	Enterobacteriaceae bacterium	GCA_012561485.1	Enterobacteriaceae	Escherichia	Escherichia coli
GCA_002294575.1	Enterobacteriaceae	unclassified Enterobacteriaceae	Enterobacteriaceae bacterium	GCA_012570045.1	Enterobacteriaceae	Escherichia	Escherichia coli
GCA_002293915.1	Enterobacteriaceae	unclassified Enterobacteriaceae	Enterobacteriaceae bacterium	GCA_012581045.1	Enterobacteriaceae	Escherichia	Escherichia coli
GCA_010124885.1	Enterobacteriaceae	Salmonella	Salmonella bongori	GCA_012584275.1	Enterobacteriaceae	Escherichia	Escherichia coli
GCA_002037625.1	Enterobacteriaceae	Salmonella	Salmonella bongori	GCA_012584955.1	Enterobacteriaceae	Escherichia	Escherichia coli
GCA_002033765.1	Enterobacteriaceae	Salmonella	Salmonella bongori	GCA_012590045.1	Enterobacteriaceae	Escherichia	Escherichia coli
GCA_004745155.1	Enterobacteriaceae	Escherichia	Escherichia sp.	GCA_012590075.1	Enterobacteriaceae	Escherichia	Escherichia coli
GCA_011064805.1	Enterobacteriaceae	unclassified Enterobacteriaceae	Enterobacteriaceae bacterium	GCA_012590225.1	Enterobacteriaceae	Escherichia	Escherichia coli
GCA_003063705.1	Enterobacteriaceae	unclassified Enterobacteriaceae	Enterobacteriaceae bacterium	GCA_012590945.1	Enterobacteriaceae	Escherichia	Escherichia coli
GCA_007623825.1	Enterobacteriaceae	Escherichia	Escherichia coli	GCA_012593305.1	Enterobacteriaceae	Escherichia	Escherichia coli
GCA_902159485.1	Enterobacteriaceae	Klebsiella/Raoultella group	Klebsiella grimontii	GCA_012593385.1	Enterobacteriaceae	Escherichia	Escherichia coli
GCA_902160195.1	Enterobacteriaceae	Klebsiella/Raoultella group	Klebsiella grimontii	GCA_012594065.1	Enterobacteriaceae	Escherichia	Escherichia coli
GCA_902160345.1	Enterobacteriaceae	Klebsiella/Raoultella group	Klebsiella grimontii	GCA_012595445.1	Enterobacteriaceae	Escherichia	Escherichia coli
GCA_902160515.1	Enterobacteriaceae	Klebsiella/Raoultella group	Klebsiella grimontii	GCA_012595825.1	Enterobacteriaceae	Escherichia	Escherichia coli
GCA_020119035.1	Enterobacteriaceae	Klebsiella/Raoultella group	Klebsiella grimontii	GCA_012597415.1	Enterobacteriaceae	Escherichia	Escherichia coli
GCA_020117115.1	Enterobacteriaceae	Klebsiella/Raoultella group	Klebsiella grimontii	GCA_012599005.1	Enterobacteriaceae	Escherichia	Escherichia coli
GCA_013590775.1	Enterobacteriaceae	Klebsiella/Raoultella group	Klebsiella grimontii	GCA_012599765.1	Enterobacteriaceae	Escherichia	Escherichia coli
GCA_013730235.1	Enterobacteriaceae	Klebsiella/Raoultella group	Klebsiella grimontii	GCA_012601455.1	Enterobacteriaceae	Escherichia	Escherichia coli
GCA_002870005.1	Enterobacteriaceae	Lelliottia	Lelliottia sp.	GCA_012602095.1	Enterobacteriaceae	Escherichia	Escherichia coli
GCA_002869975.1	Enterobacteriaceae	Lelliottia	Lelliottia sp.	GCA_012603555.1	Enterobacteriaceae	Escherichia	Escherichia coli
GCA_002870015.1	Enterobacteriaceae	Lelliottia	Lelliottia sp.	GCA_012603955.1	Enterobacteriaceae	Escherichia	Escherichia coli
GCA_002903065.1	Enterobacteriaceae	unclassified Enterobacteriaceae	Enterobacteriaceae bacterium	GCA_012604075.1	Enterobacteriaceae	Escherichia	Escherichia coli
GCA_013085925.1	Enterobacteriaceae	Kosakonia	Kosakonia sp.	GCA_012604405.1	Enterobacteriaceae	Escherichia	Escherichia coli
GCA_014779575.1	Enterobacteriaceae	Enterobacter	Enterobacter sichuanensis	GCA_012605515.1	Enterobacteriaceae	Escherichia	Escherichia coli
GCA_003010695.1	Enterobacteriaceae	Enterobacter	Enterobacter cloacae	GCA_012607945.1	Enterobacteriaceae	Escherichia	Escherichia coli
GCA_002923025.1	Enterobacteriaceae	Lelliottia	Lelliottia aquatilis	GCA_012608255.1	Enterobacteriaceae	Escherichia	Escherichia coli
GCA_002923085.1	Enterobacteriaceae	Lelliottia	Lelliottia aquatilis	GCA_012608435.1	Enterobacteriaceae	Escherichia	Escherichia coli
GCA_002923065.1	Enterobacteriaceae	Lelliottia	Lelliottia aquatilis	GCA_012608875.1	Enterobacteriaceae	Escherichia	Escherichia coli
GCA_002923125.1	Enterobacteriaceae	Lelliottia	Lelliottia aquatilis	GCA_012609175.1	Enterobacteriaceae	Escherichia	Escherichia coli
GCA_002922915.1	Enterobacteriaceae	Lelliottia	Lelliottia aquatilis	GCA_012609695.1	Enterobacteriaceae	Escherichia	Escherichia coli
GCA_013337655.1	Enterobacteriaceae	Lelliottia	Lelliottia aquatilis	GCA_012610945.1	Enterobacteriaceae	Escherichia	Escherichia coli
GCA_016771845.1	Enterobacteriaceae	Lelliottia	Lelliottia aquatilis	GCA_012611545.1	Enterobacteriaceae	Escherichia	Escherichia coli
GCA_002922995.1	Enterobacteriaceae	Lelliottia	Lelliottia sp.	GCA_012611685.1	Enterobacteriaceae	Escherichia	Escherichia coli
GCA_002965435.1	Enterobacteriaceae	Escherichia	Escherichia sp.	GCA_012614725.1	Enterobacteriaceae	Escherichia	Escherichia coli
GCA_003028515.1	Enterobacteriaceae	Kluyvera	Kluyvera sp.	GCA_012617745.1	Enterobacteriaceae	Escherichia	Escherichia coli
GCA_003051885.1	Enterobacteriaceae	Lelliottia	Lelliottia sp.	GCA_012618285.1	Enterobacteriaceae	Escherichia	Escherichia coli
GCA_003337365.1	Enterobacteriaceae	Kosakonia	Kosakonia sp.	GCA_012619005.1	Enterobacteriaceae	Escherichia	Escherichia coli
GCA_009935945.1	Enterobacteriaceae	Kosakonia	Kosakonia sp.	GCA_012619405.1	Enterobacteriaceae	Escherichia	Escherichia coli
GCA_003336325.1	Enterobacteriaceae	Leclercia	Leclercia sp.	GCA_012619945.1	Enterobacteriaceae	Escherichia	Escherichia coli
GCA_003336345.1	Enterobacteriaceae	Leclercia	Leclercia sp.	GCA_012620045.1	Enterobacteriaceae	Escherichia	Escherichia coli
GCA_009498575.1	Yersiniaceae	Rahnella	Rahnella sp.	GCA_012621885.1	Enterobacteriaceae	Escherichia	Escherichia coli
GCA_003812745.1	Yersiniaceae	Serratia	Serratia sp.	GCA_012622765.1	Enterobacteriaceae	Escherichia	Escherichia coli
GCA_004342285.1	Enterobacteriaceae	Klebsiella/Raoultella group	Raoultella sp.	GCA_012623425.1	Enterobacteriaceae	Escherichia	Escherichia coli
GCA_004364755.1	Yersiniaceae	Rahnella	Rahnella sp.	GCA_012624105.1	Enterobacteriaceae	Escherichia	Escherichia coli
GCA_004346065.1	Yersiniaceae	Rahnella	Rahnella sp.	GCA_012624425.1	Enterobacteriaceae	Escherichia	Escherichia coli
GCA_900978845.1	Enterobacteriaceae	Klebsiella/Raoultella group	Klebsiella africana	GCA_012624665.1	Enterobacteriaceae	Escherichia	Escherichia coli
GCA_003864115.1	Enterobacteriaceae	Kosakonia	Kosakonia sp.	GCA_012625065.1	Enterobacteriaceae	Escherichia	Escherichia coli
GCA_001022675.1	Enterobacteriaceae	Enterobacter	Enterobacter chengduensis	GCA_012625945.1	Enterobacteriaceae	Escherichia	Escherichia coli
GCA_004522185.1	Yersiniaceae	Rahnella	Rahnella sp.	GCA_012626265.1	Enterobacteriaceae	Escherichia	Escherichia coli
GCA_004195115.1	Yersiniaceae	Rahnella	Rahnella sp.	GCA_012627725.1	Enterobacteriaceae	Escherichia	Escherichia coli
GCA_004195095.1	Yersiniaceae	Rahnella	Rahnella sp.	GCA_012633825.1	Enterobacteriaceae	Escherichia	Escherichia coli
GCA_004136725.1	Enterobacteriaceae	Enterobacter	Enterobacter cloacae	GCA_012634045.1	Enterobacteriaceae	Escherichia	Escherichia coli
GCA_004331415.1	Enterobacteriaceae	Kosakonia	Kosakonia quasisacchari	GCA_012634105.1	Enterobacteriaceae	Escherichia	Escherichia coli
GCA_004798225.1	Enterobacteriaceae	Enterobacter	Enterobacter sp.	GCA_012635485.1	Enterobacteriaceae	Escherichia	Escherichia coli
GCA_008485645.2	Enterobacteriaceae	Salmonella	Salmonella bongori	GCA_012637765.1	Enterobacteriaceae	Escherichia	Escherichia coli
GCA_013693605.1	Enterobacteriaceae	Salmonella	Salmonella bongori	GCA_012639685.1	Enterobacteriaceae	Escherichia	Escherichia coli
GCA_013138145.1	Enterobacteriaceae	Salmonella	Salmonella bongori	GCA_012640005.1	Enterobacteriaceae	Escherichia	Escherichia coli
GCA_013693595.1	Enterobacteriaceae	Salmonella	Salmonella bongori	GCA_012643425.1	Enterobacteriaceae	Escherichia	Escherichia coli
GCA_019584355.1	Enterobacteriaceae	Leclercia	Leclercia sp.	GCA_012643485.1	Enterobacteriaceae	Escherichia	Escherichia coli
GCA_007910085.1	Enterobacteriaceae	Klebsiella/Raoultella group	Klebsiella sp.	GCA_012643595.1	Enterobacteriaceae	Escherichia	Escherichia coli
GCA_009363175.1	Enterobacteriaceae	Citrobacter	Citrobacter telavivensis	GCA_012644645.1	Enterobacteriaceae	Escherichia	Escherichia coli
GCA_009668265.1	Enterobacteriaceae	unclassified Enterobacteriaceae	Enterobacteriaceae bacterium	GCA_012646505.1	Enterobacteriaceae	Escherichia	Escherichia coli
GCA_009668125.1	Enterobacteriaceae	unclassified Enterobacteriaceae	Enterobacteriaceae bacterium	GCA_012647945.1	Enterobacteriaceae	Escherichia	Escherichia coli
GCA_009668225.1	Enterobacteriaceae	unclassified Enterobacteriaceae	Enterobacteriaceae bacterium	GCA_012648465.1	Enterobacteriaceae	Escherichia	Escherichia coli
GCA_009668235.1	Enterobacteriaceae	unclassified Enterobacteriaceae	Enterobacteriaceae bacterium	GCA_012649445.1	Enterobacteriaceae	Escherichia	Escherichia coli
GCA_009734465.1	Enterobacteriaceae	Leclercia	Leclercia sp.	GCA_012649545.1	Enterobacteriaceae	Escherichia	Escherichia coli
GCA_009734485.1	Enterobacteriaceae	Leclercia	Leclercia sp.	GCA_012651765.1	Enterobacteriaceae	Escherichia	Escherichia coli
GCA_009740165.1	Enterobacteriaceae	Leclercia	Leclercia sp.	GCA_012653025.1	Enterobacteriaceae	Escherichia	Escherichia coli
GCA_018513965.1	Enterobacteriaceae	Leclercia	Leclercia sp.	GCA_012653345.1	Enterobacteriaceae	Escherichia	Escherichia coli
GCA_902705915.1	Enterobacteriaceae	Klebsiella/Raoultella group	Raoultella sp.	GCA_012653725.1	Enterobacteriaceae	Escherichia	Escherichia coli
GCA_009905295.1	Yersiniaceae	Serratia	Serratia sp.	GCA_012655935.1	Enterobacteriaceae	Escherichia	Escherichia coli
GCA_011684115.1	Yersiniaceae	Rahnella	Rahnella aceris	GCA_012657455.1	Enterobacteriaceae	Escherichia	Escherichia coli
GCA_016599695.1	Yersiniaceae	Rahnella	Rahnella aceris	GCA_012658515.1	Enterobacteriaceae	Escherichia	Escherichia coli
GCA_019049595.1	Yersiniaceae	Rahnella	Rahnella aceris	GCA_012658535.1	Enterobacteriaceae	Escherichia	Escherichia coli
GCA_019049545.1	Yersiniaceae	Rahnella	Rahnella aceris	GCA_012661025.1	Enterobacteriaceae	Escherichia	Escherichia coli
GCA_019049515.1	Yersiniaceae	Rahnella	Rahnella aceris	GCA_012662185.1	Enterobacteriaceae	Escherichia	Escherichia coli
GCA_011290365.1	Enterobacteriaceae	Leclercia	Leclercia sp.	GCA_012662425.1	Enterobacteriaceae	Escherichia	Escherichia coli
GCA_014490785.1	Enterobacteriaceae	Kosakonia	Kosakonia sp.	GCA_012662665.1	Enterobacteriaceae	Escherichia	Escherichia coli
GCA_013386425.1	Enterobacteriaceae	Cedecea	Cedecea sp.	GCA_012662745.1	Enterobacteriaceae	Escherichia	Escherichia coli
GCA_009900725.1	Yersiniaceae	Serratia	Serratia sp.	GCA_012662905.1	Enterobacteriaceae	Escherichia	Escherichia coli
GCA_015999185.1	Yersiniaceae	Serratia	Serratia surfactantfaciens	GCA_012663185.1	Enterobacteriaceae	Escherichia	Escherichia coli
GCA_013816795.1	Enterobacteriaceae	Citrobacter	Citrobacter sp.	GCA_012663565.1	Enterobacteriaceae	Escherichia	Escherichia coli
GCA_013749735.1	Enterobacteriaceae	Enterobacter	Enterobacter sp.	GCA_012663925.1	Enterobacteriaceae	Escherichia	Escherichia coli
GCA_013733095.1	Enterobacteriaceae	Citrobacter	Citrobacter sp.	GCA_012664645.1	Enterobacteriaceae	Escherichia	Escherichia coli
GCA_013781985.1	Enterobacteriaceae	Citrobacter	Citrobacter sp.	GCA_012667225.1	Enterobacteriaceae	Escherichia	Escherichia coli
GCA_014164835.1	Yersiniaceae	Serratia	Serratia sp.	GCA_012667325.1	Enterobacteriaceae	Escherichia	Escherichia coli
GCA_016516575.1	Enterobacteriaceae	Kosakonia	Kosakonia sp.	GCA_012667825.1	Enterobacteriaceae	Escherichia	Escherichia coli
GCA_016625025.1	Enterobacteriaceae	Kosakonia	Kosakonia sp.	GCA_012669225.1	Enterobacteriaceae	Escherichia	Escherichia coli
GCA_014596845.1	Enterobacteriaceae	Citrobacter	Citrobacter sp.	GCA_012669625.1	Enterobacteriaceae	Escherichia	Escherichia coli
GCA_902387575.1	Enterobacteriaceae	Kluyvera	Kluyvera genomosp.	GCA_012670355.1	Enterobacteriaceae	Escherichia	Escherichia coli
GCA_003023805.1	Enterobacteriaceae	Kluyvera	Kluyvera genomosp.	GCA_012670565.1	Enterobacteriaceae	Escherichia	Escherichia coli
GCA_002211745.1	Enterobacteriaceae	Kluyvera	Kluyvera genomosp.	GCA_012670665.1	Enterobacteriaceae	Escherichia	Escherichia coli
GCA_011765685.1	Enterobacteriaceae	Kluyvera	Kluyvera genomosp.	GCA_012670715.1	Enterobacteriaceae	Escherichia	Escherichia coli
GCA_015167655.1	Enterobacteriaceae	Citrobacter	Citrobacter sp.	GCA_012671405.1	Enterobacteriaceae	Escherichia	Escherichia coli
GCA_019913755.1	Enterobacteriaceae	Leclercia	Leclercia sp.	GCA_012672025.1	Enterobacteriaceae	Escherichia	Escherichia coli
GCA_016620385.1	Enterobacteriaceae	Kosakonia	Kosakonia sp.	GCA_012672505.1	Enterobacteriaceae	Escherichia	Escherichia coli
GCA_019049695.1	Yersiniaceae	Rahnella	Rahnella perminowiae	GCA_012672705.1	Enterobacteriaceae	Escherichia	Escherichia coli
GCA_019049715.1	Yersiniaceae	Rahnella	Rahnella perminowiae	GCA_012672905.1	Enterobacteriaceae	Escherichia	Escherichia coli
GCA_019049735.1	Yersiniaceae	Rahnella	Rahnella perminowiae	GCA_012673405.1	Enterobacteriaceae	Escherichia	Escherichia coli
GCA_019049675.1	Yersiniaceae	Rahnella	Rahnella bonaserana	GCA_012673805.1	Enterobacteriaceae	Escherichia	Escherichia coli
GCA_019049625.1	Yersiniaceae	Rahnella	Rahnella ecdela	GCA_012674005.1	Enterobacteriaceae	Escherichia	Escherichia coli
GCA_019969905.1	Yersiniaceae	Rahnella	Rahnella sp.	GCA_012674145.1	Enterobacteriaceae	Escherichia	Escherichia coli
GCA_019930565.1	Enterobacteriaceae	Kluyvera	Kluyvera sp.	GCA_012674545.1	Enterobacteriaceae	Escherichia	Escherichia coli
				GCA_012674565.1	Enterobacteriaceae	Escherichia	Escherichia coli
				GCA_012674585.1	Enterobacteriaceae	Escherichia	Escherichia coli
				GCA_012675155.1	Enterobacteriaceae	Escherichia	Escherichia coli
				GCA_012675235.1	Enterobacteriaceae	Escherichia	Escherichia coli
				GCA_012675325.1	Enterobacteriaceae	Escherichia	Escherichia coli
				GCA_012675335.1	Enterobacteriaceae	Escherichia	Escherichia coli
				GCA_012675425.1	Enterobacteriaceae	Escherichia	Escherichia coli
				GCA_012677885.1	Enterobacteriaceae	Escherichia	Escherichia coli
				GCA_012678445.1	Enterobacteriaceae	Escherichia	Escherichia coli
				GCA_012678535.2	Enterobacteriaceae	Escherichia	Escherichia coli
				GCA_012680345.1	Enterobacteriaceae	Escherichia	Escherichia coli
				GCA_012681665.1	Enterobacteriaceae	Escherichia	Escherichia coli
				GCA_012682245.1	Enterobacteriaceae	Escherichia	Escherichia coli
				GCA_012682345.1	Enterobacteriaceae	Escherichia	Escherichia coli
				GCA_012683925.1	Enterobacteriaceae	Escherichia	Escherichia coli
				GCA_012686685.1	Enterobacteriaceae	Escherichia	Escherichia coli
				GCA_012689005.1	Enterobacteriaceae	Escherichia	Escherichia coli
				GCA_012690125.1	Enterobacteriaceae	Escherichia	Escherichia coli
				GCA_012693865.1	Enterobacteriaceae	Escherichia	Escherichia coli
				GCA_012694705.1	Enterobacteriaceae	Escherichia	Escherichia coli
				GCA_012694765.1	Enterobacteriaceae	Escherichia	Escherichia coli
				GCA_012695185.1	Enterobacteriaceae	Escherichia	Escherichia coli
				GCA_012695485.1	Enterobacteriaceae	Escherichia	Escherichia coli
				GCA_012695745.1	Enterobacteriaceae	Escherichia	Escherichia coli
				GCA_012696245.1	Enterobacteriaceae	Escherichia	Escherichia coli
				GCA_012696945.1	Enterobacteriaceae	Escherichia	Escherichia coli
				GCA_012697445.1	Enterobacteriaceae	Escherichia	Escherichia coli
				GCA_012697725.1	Enterobacteriaceae	Escherichia	Escherichia coli
				GCA_012698045.1	Enterobacteriaceae	Escherichia	Escherichia coli
				GCA_012698405.1	Enterobacteriaceae	Escherichia	Escherichia coli
				GCA_012698425.1	Enterobacteriaceae	Escherichia	Escherichia coli
				GCA_012699945.1	Enterobacteriaceae	Escherichia	Escherichia coli
				GCA_012702625.1	Enterobacteriaceae	Escherichia	Escherichia coli
				GCA_012709085.1	Enterobacteriaceae	Escherichia	Escherichia coli
				GCA_012710305.1	Enterobacteriaceae	Escherichia	Escherichia coli
				GCA_012710715.1	Enterobacteriaceae	Escherichia	Escherichia coli
				GCA_012711215.1	Enterobacteriaceae	Escherichia	Escherichia coli
				GCA_012711265.1	Enterobacteriaceae	Escherichia	Escherichia coli
				GCA_012714265.1	Enterobacteriaceae	Escherichia	Escherichia coli
				GCA_012714585.1	Enterobacteriaceae	Escherichia	Escherichia coli
				GCA_012715215.1	Enterobacteriaceae	Escherichia	Escherichia coli
				GCA_012715335.1	Enterobacteriaceae	Escherichia	Escherichia coli
				GCA_012716495.1	Enterobacteriaceae	Escherichia	Escherichia coli
				GCA_012716995.1	Enterobacteriaceae	Escherichia	Escherichia coli
				GCA_012717365.1	Enterobacteriaceae	Escherichia	Escherichia coli
				GCA_012717485.1	Enterobacteriaceae	Escherichia	Escherichia coli
				GCA_012718035.1	Enterobacteriaceae	Escherichia	Escherichia coli
				GCA_012718135.1	Enterobacteriaceae	Escherichia	Escherichia coli
				GCA_012718595.1	Enterobacteriaceae	Escherichia	Escherichia coli
				GCA_012723195.1	Enterobacteriaceae	Escherichia	Escherichia coli
				GCA_012724095.1	Enterobacteriaceae	Escherichia	Escherichia coli
				GCA_012724315.1	Enterobacteriaceae	Escherichia	Escherichia coli
				GCA_012724755.1	Enterobacteriaceae	Escherichia	Escherichia coli
				GCA_012724935.1	Enterobacteriaceae	Escherichia	Escherichia coli
				GCA_012724995.1	Enterobacteriaceae	Escherichia	Escherichia coli
				GCA_012725145.1	Enterobacteriaceae	Escherichia	Escherichia coli
				GCA_012727355.1	Enterobacteriaceae	Escherichia	Escherichia coli
				GCA_012730795.1	Enterobacteriaceae	Escherichia	Escherichia coli
				GCA_012733695.1	Enterobacteriaceae	Escherichia	Escherichia coli
				GCA_012736735.1	Enterobacteriaceae	Escherichia	Escherichia coli
				GCA_012736895.1	Enterobacteriaceae	Escherichia	Escherichia coli
				GCA_012737275.1	Enterobacteriaceae	Escherichia	Escherichia coli
				GCA_012739035.1	Enterobacteriaceae	Escherichia	Escherichia coli
				GCA_012739635.1	Enterobacteriaceae	Escherichia	Escherichia coli
				GCA_012740695.1	Enterobacteriaceae	Escherichia	Escherichia coli
				GCA_012740955.1	Enterobacteriaceae	Escherichia	Escherichia coli
				GCA_012746215.1	Enterobacteriaceae	Escherichia	Escherichia coli
				GCA_012746655.1	Enterobacteriaceae	Escherichia	Escherichia coli
				GCA_012750475.1	Enterobacteriaceae	Escherichia	Escherichia coli
				GCA_012751775.1	Enterobacteriaceae	Escherichia	Escherichia coli
				GCA_012752395.1	Enterobacteriaceae	Escherichia	Escherichia coli
				GCA_012752655.1	Enterobacteriaceae	Escherichia	Escherichia coli
				GCA_012753655.1	Enterobacteriaceae	Escherichia	Escherichia coli
				GCA_012753795.1	Enterobacteriaceae	Escherichia	Escherichia coli
				GCA_012754195.1	Enterobacteriaceae	Escherichia	Escherichia coli
				GCA_012754415.1	Enterobacteriaceae	Escherichia	Escherichia coli
				GCA_012754435.1	Enterobacteriaceae	Escherichia	Escherichia coli
				GCA_012754455.1	Enterobacteriaceae	Escherichia	Escherichia coli
				GCA_012757015.1	Enterobacteriaceae	Escherichia	Escherichia coli
				GCA_012761775.1	Enterobacteriaceae	Escherichia	Escherichia coli
				GCA_012763135.1	Enterobacteriaceae	Escherichia	Escherichia coli
				GCA_012768715.1	Enterobacteriaceae	Escherichia	Escherichia coli
				GCA_012769895.1	Enterobacteriaceae	Escherichia	Escherichia coli
				GCA_012771715.1	Enterobacteriaceae	Escherichia	Escherichia coli
				GCA_012773095.1	Enterobacteriaceae	Escherichia	Escherichia coli
				GCA_012773235.1	Enterobacteriaceae	Escherichia	Escherichia coli
				GCA_012774275.1	Enterobacteriaceae	Escherichia	Escherichia coli
				GCA_012775975.1	Enterobacteriaceae	Escherichia	Escherichia coli
				GCA_012776095.1	Enterobacteriaceae	Escherichia	Escherichia coli
				GCA_012776215.1	Enterobacteriaceae	Escherichia	Escherichia coli
				GCA_012776265.1	Enterobacteriaceae	Escherichia	Escherichia coli
				GCA_012776435.1	Enterobacteriaceae	Escherichia	Escherichia coli
				GCA_012778895.1	Enterobacteriaceae	Escherichia	Escherichia coli
				GCA_012786535.1	Enterobacteriaceae	Escherichia	Escherichia coli
				GCA_012788155.1	Enterobacteriaceae	Escherichia	Escherichia coli
				GCA_012788475.1	Enterobacteriaceae	Escherichia	Escherichia coli
				GCA_012788655.1	Enterobacteriaceae	Escherichia	Escherichia coli
				GCA_012789955.1	Enterobacteriaceae	Escherichia	Escherichia coli
				GCA_012790095.1	Enterobacteriaceae	Escherichia	Escherichia coli
				GCA_012790335.1	Enterobacteriaceae	Escherichia	Escherichia coli
				GCA_012790775.1	Enterobacteriaceae	Escherichia	Escherichia coli
				GCA_012790875.1	Enterobacteriaceae	Escherichia	Escherichia coli
				GCA_012790915.1	Enterobacteriaceae	Escherichia	Escherichia coli
				GCA_012796215.1	Enterobacteriaceae	Escherichia	Escherichia coli
				GCA_012805035.1	Enterobacteriaceae	Escherichia	Escherichia coli
				GCA_012805135.1	Enterobacteriaceae	Escherichia	Escherichia coli
				GCA_012807355.1	Enterobacteriaceae	Escherichia	Escherichia coli
				GCA_012811395.1	Enterobacteriaceae	Escherichia	Escherichia coli
				GCA_012813215.1	Enterobacteriaceae	Escherichia	Escherichia coli
				GCA_012817655.1	Enterobacteriaceae	Escherichia	Escherichia coli
				GCA_012818875.1	Enterobacteriaceae	Escherichia	Escherichia coli
				GCA_012819685.1	Enterobacteriaceae	Escherichia	Escherichia coli
				GCA_012820275.1	Enterobacteriaceae	Escherichia	Escherichia coli
				GCA_012820495.1	Enterobacteriaceae	Escherichia	Escherichia coli
				GCA_012820655.1	Enterobacteriaceae	Escherichia	Escherichia coli
				GCA_012821955.1	Enterobacteriaceae	Escherichia	Escherichia coli
				GCA_012823895.1	Enterobacteriaceae	Escherichia	Escherichia coli
				GCA_012826915.1	Enterobacteriaceae	Escherichia	Escherichia coli
				GCA_012831155.1	Enterobacteriaceae	Escherichia	Escherichia coli
				GCA_012832335.1	Enterobacteriaceae	Escherichia	Escherichia coli
				GCA_012832815.1	Enterobacteriaceae	Escherichia	Escherichia coli
				GCA_012832945.1	Enterobacteriaceae	Escherichia	Escherichia coli
				GCA_012833155.1	Enterobacteriaceae	Escherichia	Escherichia coli
				GCA_012833175.1	Enterobacteriaceae	Escherichia	Escherichia coli
				GCA_012833355.1	Enterobacteriaceae	Escherichia	Escherichia coli
				GCA_012833365.1	Enterobacteriaceae	Escherichia	Escherichia coli
				GCA_012833655.1	Enterobacteriaceae	Escherichia	Escherichia coli
				GCA_012833675.1	Enterobacteriaceae	Escherichia	Escherichia coli
				GCA_012834415.1	Enterobacteriaceae	Escherichia	Escherichia coli
				GCA_012834755.1	Enterobacteriaceae	Escherichia	Escherichia coli
				GCA_012835435.1	Enterobacteriaceae	Escherichia	Escherichia coli
				GCA_012835755.1	Enterobacteriaceae	Escherichia	Escherichia coli
				GCA_012835835.1	Enterobacteriaceae	Escherichia	Escherichia coli
				GCA_012836595.1	Enterobacteriaceae	Escherichia	Escherichia coli
				GCA_012837035.1	Enterobacteriaceae	Escherichia	Escherichia coli
				GCA_012845975.2	Enterobacteriaceae	Escherichia	Escherichia coli
				GCA_012846775.2	Enterobacteriaceae	Escherichia	Escherichia coli
				GCA_012847975.1	Enterobacteriaceae	Escherichia	Escherichia coli
				GCA_012849515.1	Enterobacteriaceae	Escherichia	Escherichia coli
				GCA_012849595.1	Enterobacteriaceae	Escherichia	Escherichia coli
				GCA_012849755.1	Enterobacteriaceae	Escherichia	Escherichia coli
				GCA_012850085.1	Enterobacteriaceae	Escherichia	Escherichia coli
				GCA_012850115.1	Enterobacteriaceae	Escherichia	Escherichia coli
				GCA_012852095.1	Enterobacteriaceae	Escherichia	Escherichia coli
				GCA_012853525.1	Enterobacteriaceae	Escherichia	Escherichia coli
				GCA_012853655.1	Enterobacteriaceae	Escherichia	Escherichia coli
				GCA_012853795.1	Enterobacteriaceae	Escherichia	Escherichia coli
				GCA_012855215.1	Enterobacteriaceae	Escherichia	Escherichia coli
				GCA_012855815.1	Enterobacteriaceae	Escherichia	Escherichia coli
				GCA_012856775.1	Enterobacteriaceae	Escherichia	Escherichia coli
				GCA_012856875.1	Enterobacteriaceae	Escherichia	Escherichia coli
				GCA_012856915.1	Enterobacteriaceae	Escherichia	Escherichia coli
				GCA_012857115.1	Enterobacteriaceae	Escherichia	Escherichia coli
				GCA_012857315.1	Enterobacteriaceae	Escherichia	Escherichia coli
				GCA_012858415.1	Enterobacteriaceae	Escherichia	Escherichia coli
				GCA_012858475.1	Enterobacteriaceae	Escherichia	Escherichia coli
				GCA_012859075.1	Enterobacteriaceae	Escherichia	Escherichia coli
				GCA_012859285.1	Enterobacteriaceae	Escherichia	Escherichia coli
				GCA_012859715.1	Enterobacteriaceae	Escherichia	Escherichia coli
				GCA_012859775.1	Enterobacteriaceae	Escherichia	Escherichia coli
				GCA_012860075.1	Enterobacteriaceae	Escherichia	Escherichia coli
				GCA_012860515.1	Enterobacteriaceae	Escherichia	Escherichia coli
				GCA_012860665.1	Enterobacteriaceae	Escherichia	Escherichia coli
				GCA_012860735.1	Enterobacteriaceae	Escherichia	Escherichia coli
				GCA_012860755.1	Enterobacteriaceae	Escherichia	Escherichia coli
				GCA_012861275.1	Enterobacteriaceae	Escherichia	Escherichia coli
				GCA_012861435.1	Enterobacteriaceae	Escherichia	Escherichia coli
				GCA_012861665.1	Enterobacteriaceae	Escherichia	Escherichia coli
				GCA_012861785.1	Enterobacteriaceae	Escherichia	Escherichia coli
				GCA_012862005.1	Enterobacteriaceae	Escherichia	Escherichia coli
				GCA_012862145.1	Enterobacteriaceae	Escherichia	Escherichia coli
				GCA_012862255.1	Enterobacteriaceae	Escherichia	Escherichia coli
				GCA_012863555.1	Enterobacteriaceae	Escherichia	Escherichia coli
				GCA_012864195.1	Enterobacteriaceae	Escherichia	Escherichia coli
				GCA_012864615.1	Enterobacteriaceae	Escherichia	Escherichia coli
				GCA_012864715.1	Enterobacteriaceae	Escherichia	Escherichia coli
				GCA_012864775.1	Enterobacteriaceae	Escherichia	Escherichia coli
				GCA_012864945.1	Enterobacteriaceae	Escherichia	Escherichia coli
				GCA_012865175.1	Enterobacteriaceae	Escherichia	Escherichia coli
				GCA_012865695.1	Enterobacteriaceae	Escherichia	Escherichia coli
				GCA_012866035.1	Enterobacteriaceae	Escherichia	Escherichia coli
				GCA_012866375.1	Enterobacteriaceae	Escherichia	Escherichia coli
				GCA_012867215.1	Enterobacteriaceae	Escherichia	Escherichia coli
				GCA_012867355.1	Enterobacteriaceae	Escherichia	Escherichia coli
				GCA_012868055.1	Enterobacteriaceae	Escherichia	Escherichia coli
				GCA_012869135.1	Enterobacteriaceae	Escherichia	Escherichia coli
				GCA_012869995.1	Enterobacteriaceae	Escherichia	Escherichia coli
				GCA_012870095.1	Enterobacteriaceae	Escherichia	Escherichia coli
				GCA_012870295.1	Enterobacteriaceae	Escherichia	Escherichia coli
				GCA_012871175.1	Enterobacteriaceae	Escherichia	Escherichia coli
				GCA_012871375.1	Enterobacteriaceae	Escherichia	Escherichia coli
				GCA_012872195.1	Enterobacteriaceae	Escherichia	Escherichia coli
				GCA_012872895.1	Enterobacteriaceae	Escherichia	Escherichia coli
				GCA_012873135.1	Enterobacteriaceae	Escherichia	Escherichia coli
				GCA_012873295.1	Enterobacteriaceae	Escherichia	Escherichia coli
				GCA_012873335.1	Enterobacteriaceae	Escherichia	Escherichia coli
				GCA_012873575.1	Enterobacteriaceae	Escherichia	Escherichia coli
				GCA_012873775.1	Enterobacteriaceae	Escherichia	Escherichia coli
				GCA_012874415.1	Enterobacteriaceae	Escherichia	Escherichia coli
				GCA_012874535.1	Enterobacteriaceae	Escherichia	Escherichia coli
				GCA_012874595.1	Enterobacteriaceae	Escherichia	Escherichia coli
				GCA_012874805.1	Enterobacteriaceae	Escherichia	Escherichia coli
				GCA_012874815.1	Enterobacteriaceae	Escherichia	Escherichia coli
				GCA_012875415.1	Enterobacteriaceae	Escherichia	Escherichia coli
				GCA_012875615.1	Enterobacteriaceae	Escherichia	Escherichia coli
				GCA_012875715.1	Enterobacteriaceae	Escherichia	Escherichia coli
				GCA_012875955.1	Enterobacteriaceae	Escherichia	Escherichia coli
				GCA_012876375.1	Enterobacteriaceae	Escherichia	Escherichia coli
				GCA_012876695.1	Enterobacteriaceae	Escherichia	Escherichia coli
				GCA_012877055.1	Enterobacteriaceae	Escherichia	Escherichia coli
				GCA_012877375.1	Enterobacteriaceae	Escherichia	Escherichia coli
				GCA_012879455.1	Enterobacteriaceae	Escherichia	Escherichia coli
				GCA_012879855.1	Enterobacteriaceae	Escherichia	Escherichia coli
				GCA_012881515.1	Enterobacteriaceae	Escherichia	Escherichia coli
				GCA_012881715.1	Enterobacteriaceae	Escherichia	Escherichia coli
				GCA_012881795.1	Enterobacteriaceae	Escherichia	Escherichia coli
				GCA_012881875.1	Enterobacteriaceae	Escherichia	Escherichia coli
				GCA_012884495.1	Enterobacteriaceae	Escherichia	Escherichia coli
				GCA_012884635.1	Enterobacteriaceae	Escherichia	Escherichia coli
				GCA_012884965.1	Enterobacteriaceae	Escherichia	Escherichia coli
				GCA_012885235.1	Enterobacteriaceae	Escherichia	Escherichia coli
				GCA_012885355.1	Enterobacteriaceae	Escherichia	Escherichia coli
				GCA_012886395.1	Enterobacteriaceae	Escherichia	Escherichia coli
				GCA_012889115.1	Enterobacteriaceae	Escherichia	Escherichia coli
				GCA_012889535.1	Enterobacteriaceae	Escherichia	Escherichia coli
				GCA_012890175.1	Enterobacteriaceae	Escherichia	Escherichia coli
				GCA_012890615.1	Enterobacteriaceae	Escherichia	Escherichia coli
				GCA_012890635.1	Enterobacteriaceae	Escherichia	Escherichia coli
				GCA_012891175.1	Enterobacteriaceae	Escherichia	Escherichia coli
				GCA_012891275.1	Enterobacteriaceae	Escherichia	Escherichia coli
				GCA_012892455.1	Enterobacteriaceae	Escherichia	Escherichia coli
				GCA_012892535.1	Enterobacteriaceae	Escherichia	Escherichia coli
				GCA_012892635.1	Enterobacteriaceae	Escherichia	Escherichia coli
				GCA_012892855.1	Enterobacteriaceae	Escherichia	Escherichia coli
				GCA_012892955.1	Enterobacteriaceae	Escherichia	Escherichia coli
				GCA_012897955.1	Enterobacteriaceae	Escherichia	Escherichia coli
				GCA_012899525.1	Enterobacteriaceae	Escherichia	Escherichia coli
				GCA_012900285.1	Enterobacteriaceae	Escherichia	Escherichia coli
				GCA_012902605.1	Enterobacteriaceae	Escherichia	Escherichia coli
				GCA_012902865.1	Enterobacteriaceae	Escherichia	Escherichia coli
				GCA_012903205.1	Enterobacteriaceae	Escherichia	Escherichia coli
				GCA_012903225.1	Enterobacteriaceae	Escherichia	Escherichia coli
				GCA_012904605.1	Enterobacteriaceae	Escherichia	Escherichia coli
				GCA_012904765.1	Enterobacteriaceae	Escherichia	Escherichia coli
				GCA_012905325.1	Enterobacteriaceae	Escherichia	Escherichia coli
				GCA_012905685.1	Enterobacteriaceae	Escherichia	Escherichia coli
				GCA_012906565.1	Enterobacteriaceae	Escherichia	Escherichia coli
				GCA_012906785.1	Enterobacteriaceae	Escherichia	Escherichia coli
				GCA_012906925.1	Enterobacteriaceae	Escherichia	Escherichia coli
				GCA_012906945.1	Enterobacteriaceae	Escherichia	Escherichia coli
				GCA_012907085.1	Enterobacteriaceae	Escherichia	Escherichia coli
				GCA_012909025.1	Enterobacteriaceae	Escherichia	Escherichia coli
				GCA_012909145.1	Enterobacteriaceae	Escherichia	Escherichia coli
				GCA_012915185.1	Enterobacteriaceae	Escherichia	Escherichia coli
				GCA_012915385.1	Enterobacteriaceae	Escherichia	Escherichia coli
				GCA_012916585.1	Enterobacteriaceae	Escherichia	Escherichia coli
				GCA_012916865.2	Enterobacteriaceae	Escherichia	Escherichia coli
				GCA_012920045.1	Enterobacteriaceae	Escherichia	Escherichia coli
				GCA_012921035.1	Enterobacteriaceae	Escherichia	Escherichia coli
				GCA_012921135.1	Enterobacteriaceae	Escherichia	Escherichia coli
				GCA_012922515.1	Enterobacteriaceae	Escherichia	Escherichia coli
				GCA_012924695.1	Enterobacteriaceae	Escherichia	Escherichia coli
				GCA_012934515.1	Enterobacteriaceae	Escherichia	Escherichia coli
				GCA_012934815.1	Enterobacteriaceae	Escherichia	Escherichia coli
				GCA_012935215.1	Enterobacteriaceae	Escherichia	Escherichia coli
				GCA_012957685.1	Enterobacteriaceae	Escherichia	Escherichia coli
				GCA_012972965.1	Enterobacteriaceae	Escherichia	Escherichia coli
				GCA_012973045.1	Enterobacteriaceae	Escherichia	Escherichia coli
				GCA_012973145.1	Enterobacteriaceae	Escherichia	Escherichia coli
				GCA_012979795.1	Enterobacteriaceae	Escherichia	Escherichia coli
				GCA_012979855.1	Enterobacteriaceae	Escherichia	Escherichia coli
				GCA_012980115.1	Enterobacteriaceae	Escherichia	Escherichia coli
				GCA_012980375.1	Enterobacteriaceae	Escherichia	Escherichia coli
				GCA_012980585.1	Enterobacteriaceae	Escherichia	Escherichia coli
				GCA_012980605.1	Enterobacteriaceae	Escherichia	Escherichia coli
				GCA_012980655.1	Enterobacteriaceae	Escherichia	Escherichia coli
				GCA_012980745.1	Enterobacteriaceae	Escherichia	Escherichia coli
				GCA_012983505.1	Enterobacteriaceae	Escherichia	Escherichia coli
				GCA_012983775.1	Enterobacteriaceae	Escherichia	Escherichia coli
				GCA_012984795.1	Enterobacteriaceae	Escherichia	Escherichia coli
				GCA_012987405.1	Enterobacteriaceae	Escherichia	Escherichia coli
				GCA_012988185.1	Enterobacteriaceae	Escherichia	Escherichia coli
				GCA_012988205.1	Enterobacteriaceae	Escherichia	Escherichia coli
				GCA_012988555.1	Enterobacteriaceae	Escherichia	Escherichia coli
				GCA_012988665.1	Enterobacteriaceae	Escherichia	Escherichia coli
				GCA_012988845.1	Enterobacteriaceae	Escherichia	Escherichia coli
				GCA_012990615.1	Enterobacteriaceae	Escherichia	Escherichia coli
				GCA_012990665.1	Enterobacteriaceae	Escherichia	Escherichia coli
				GCA_012992105.1	Enterobacteriaceae	Escherichia	Escherichia coli
				GCA_012992525.1	Enterobacteriaceae	Escherichia	Escherichia coli
				GCA_012992965.1	Enterobacteriaceae	Escherichia	Escherichia coli
				GCA_012993225.1	Enterobacteriaceae	Escherichia	Escherichia coli
				GCA_012993245.1	Enterobacteriaceae	Escherichia	Escherichia coli
				GCA_012993585.1	Enterobacteriaceae	Escherichia	Escherichia coli
				GCA_012994165.1	Enterobacteriaceae	Escherichia	Escherichia coli
				GCA_012994345.1	Enterobacteriaceae	Escherichia	Escherichia coli
				GCA_012994605.1	Enterobacteriaceae	Escherichia	Escherichia coli
				GCA_012996025.1	Enterobacteriaceae	Escherichia	Escherichia coli
				GCA_012996365.1	Enterobacteriaceae	Escherichia	Escherichia coli
				GCA_012997125.1	Enterobacteriaceae	Escherichia	Escherichia coli
				GCA_012997385.1	Enterobacteriaceae	Escherichia	Escherichia coli
				GCA_012997525.1	Enterobacteriaceae	Escherichia	Escherichia coli
				GCA_013006655.1	Enterobacteriaceae	Escherichia	Escherichia coli
				GCA_013007335.1	Enterobacteriaceae	Escherichia	Escherichia coli
				GCA_013007375.1	Enterobacteriaceae	Escherichia	Escherichia coli
				GCA_013007435.1	Enterobacteriaceae	Escherichia	Escherichia coli
				GCA_013007475.1	Enterobacteriaceae	Escherichia	Escherichia coli
				GCA_013007515.1	Enterobacteriaceae	Escherichia	Escherichia coli
				GCA_013007635.1	Enterobacteriaceae	Escherichia	Escherichia coli
				GCA_013007655.1	Enterobacteriaceae	Escherichia	Escherichia coli
				GCA_013007755.1	Enterobacteriaceae	Escherichia	Escherichia coli
				GCA_013007855.1	Enterobacteriaceae	Escherichia	Escherichia coli
				GCA_013008095.1	Enterobacteriaceae	Escherichia	Escherichia coli
				GCA_013008155.1	Enterobacteriaceae	Escherichia	Escherichia coli
				GCA_013008175.1	Enterobacteriaceae	Escherichia	Escherichia coli
				GCA_013008215.1	Enterobacteriaceae	Escherichia	Escherichia coli
				GCA_013008315.1	Enterobacteriaceae	Escherichia	Escherichia coli
				GCA_013008395.1	Enterobacteriaceae	Escherichia	Escherichia coli
				GCA_013008425.1	Enterobacteriaceae	Escherichia	Escherichia coli
				GCA_013008455.1	Enterobacteriaceae	Escherichia	Escherichia coli
				GCA_013008495.1	Enterobacteriaceae	Escherichia	Escherichia coli
				GCA_013008505.1	Enterobacteriaceae	Escherichia	Escherichia coli
				GCA_013008535.1	Enterobacteriaceae	Escherichia	Escherichia coli
				GCA_013008575.1	Enterobacteriaceae	Escherichia	Escherichia coli
				GCA_013008605.1	Enterobacteriaceae	Escherichia	Escherichia coli
				GCA_013008675.1	Enterobacteriaceae	Escherichia	Escherichia coli
				GCA_013008715.1	Enterobacteriaceae	Escherichia	Escherichia coli
				GCA_013008795.1	Enterobacteriaceae	Escherichia	Escherichia coli
				GCA_013008955.1	Enterobacteriaceae	Escherichia	Escherichia coli
				GCA_013008995.1	Enterobacteriaceae	Escherichia	Escherichia coli
				GCA_013009015.1	Enterobacteriaceae	Escherichia	Escherichia coli
				GCA_013009055.1	Enterobacteriaceae	Escherichia	Escherichia coli
				GCA_013009115.1	Enterobacteriaceae	Escherichia	Escherichia coli
				GCA_013009135.1	Enterobacteriaceae	Escherichia	Escherichia coli
				GCA_013009215.1	Enterobacteriaceae	Escherichia	Escherichia coli
				GCA_013009655.1	Enterobacteriaceae	Escherichia	Escherichia coli
				GCA_013009755.1	Enterobacteriaceae	Escherichia	Escherichia coli
				GCA_013009775.1	Enterobacteriaceae	Escherichia	Escherichia coli
				GCA_013009795.1	Enterobacteriaceae	Escherichia	Escherichia coli
				GCA_013009835.1	Enterobacteriaceae	Escherichia	Escherichia coli
				GCA_013009955.1	Enterobacteriaceae	Escherichia	Escherichia coli
				GCA_013010015.1	Enterobacteriaceae	Escherichia	Escherichia coli
				GCA_013010035.1	Enterobacteriaceae	Escherichia	Escherichia coli
				GCA_013010055.1	Enterobacteriaceae	Escherichia	Escherichia coli
				GCA_013010115.1	Enterobacteriaceae	Escherichia	Escherichia coli
				GCA_013010135.1	Enterobacteriaceae	Escherichia	Escherichia coli
				GCA_013010155.1	Enterobacteriaceae	Escherichia	Escherichia coli
				GCA_013010175.1	Enterobacteriaceae	Escherichia	Escherichia coli
				GCA_013010195.1	Enterobacteriaceae	Escherichia	Escherichia coli
				GCA_013010215.1	Enterobacteriaceae	Escherichia	Escherichia coli
				GCA_013010265.1	Enterobacteriaceae	Escherichia	Escherichia coli
				GCA_013010295.1	Enterobacteriaceae	Escherichia	Escherichia coli
				GCA_013011545.1	Enterobacteriaceae	Escherichia	Escherichia coli
				GCA_013011745.1	Enterobacteriaceae	Escherichia	Escherichia coli
				GCA_013013795.1	Enterobacteriaceae	Escherichia	Escherichia coli
				GCA_013013995.1	Enterobacteriaceae	Escherichia	Escherichia coli
				GCA_013014265.1	Enterobacteriaceae	Escherichia	Escherichia coli
				GCA_013014405.1	Enterobacteriaceae	Escherichia	Escherichia coli
				GCA_013014685.1	Enterobacteriaceae	Escherichia	Escherichia coli
				GCA_013014785.1	Enterobacteriaceae	Escherichia	Escherichia coli
				GCA_013015315.1	Enterobacteriaceae	Escherichia	Escherichia coli
				GCA_013015435.1	Enterobacteriaceae	Escherichia	Escherichia coli
				GCA_013015485.1	Enterobacteriaceae	Escherichia	Escherichia coli
				GCA_013015545.1	Enterobacteriaceae	Escherichia	Escherichia coli
				GCA_013015605.1	Enterobacteriaceae	Escherichia	Escherichia coli
				GCA_013015625.1	Enterobacteriaceae	Escherichia	Escherichia coli
				GCA_013015655.1	Enterobacteriaceae	Escherichia	Escherichia coli
				GCA_013015755.1	Enterobacteriaceae	Escherichia	Escherichia coli
				GCA_013015785.1	Enterobacteriaceae	Escherichia	Escherichia coli
				GCA_013015815.1	Enterobacteriaceae	Escherichia	Escherichia coli
				GCA_013015845.1	Enterobacteriaceae	Escherichia	Escherichia coli
				GCA_013015855.1	Enterobacteriaceae	Escherichia	Escherichia coli
				GCA_013015885.1	Enterobacteriaceae	Escherichia	Escherichia coli
				GCA_013015905.1	Enterobacteriaceae	Escherichia	Escherichia coli
				GCA_013015925.1	Enterobacteriaceae	Escherichia	Escherichia coli
				GCA_013016015.1	Enterobacteriaceae	Escherichia	Escherichia coli
				GCA_013016135.1	Enterobacteriaceae	Escherichia	Escherichia coli
				GCA_013016155.1	Enterobacteriaceae	Escherichia	Escherichia coli
				GCA_013016205.1	Enterobacteriaceae	Escherichia	Escherichia coli
				GCA_013016285.1	Enterobacteriaceae	Escherichia	Escherichia coli
				GCA_013016415.1	Enterobacteriaceae	Escherichia	Escherichia coli
				GCA_013016455.1	Enterobacteriaceae	Escherichia	Escherichia coli
				GCA_013016475.1	Enterobacteriaceae	Escherichia	Escherichia coli
				GCA_013016525.1	Enterobacteriaceae	Escherichia	Escherichia coli
				GCA_013016825.1	Enterobacteriaceae	Escherichia	Escherichia coli
				GCA_013016845.1	Enterobacteriaceae	Escherichia	Escherichia coli
				GCA_013016885.1	Enterobacteriaceae	Escherichia	Escherichia coli
				GCA_013016955.1	Enterobacteriaceae	Escherichia	Escherichia coli
				GCA_013016985.1	Enterobacteriaceae	Escherichia	Escherichia coli
				GCA_013017005.1	Enterobacteriaceae	Escherichia	Escherichia coli
				GCA_013017125.1	Enterobacteriaceae	Escherichia	Escherichia coli
				GCA_013017255.1	Enterobacteriaceae	Escherichia	Escherichia coli
				GCA_013017545.1	Enterobacteriaceae	Escherichia	Escherichia coli
				GCA_013017685.1	Enterobacteriaceae	Escherichia	Escherichia coli
				GCA_013017705.1	Enterobacteriaceae	Escherichia	Escherichia coli
				GCA_013017785.1	Enterobacteriaceae	Escherichia	Escherichia coli
				GCA_013017825.1	Enterobacteriaceae	Escherichia	Escherichia coli
				GCA_013017875.1	Enterobacteriaceae	Escherichia	Escherichia coli
				GCA_013018005.1	Enterobacteriaceae	Escherichia	Escherichia coli
				GCA_013018115.1	Enterobacteriaceae	Escherichia	Escherichia coli
				GCA_013018205.1	Enterobacteriaceae	Escherichia	Escherichia coli
				GCA_013018545.1	Enterobacteriaceae	Escherichia	Escherichia coli
				GCA_013018585.1	Enterobacteriaceae	Escherichia	Escherichia coli
				GCA_013018655.1	Enterobacteriaceae	Escherichia	Escherichia coli
				GCA_013018685.1	Enterobacteriaceae	Escherichia	Escherichia coli
				GCA_013018725.1	Enterobacteriaceae	Escherichia	Escherichia coli
				GCA_013018825.1	Enterobacteriaceae	Escherichia	Escherichia coli
				GCA_013018955.1	Enterobacteriaceae	Escherichia	Escherichia coli
				GCA_013018975.1	Enterobacteriaceae	Escherichia	Escherichia coli
				GCA_013018995.1	Enterobacteriaceae	Escherichia	Escherichia coli
				GCA_013019065.1	Enterobacteriaceae	Escherichia	Escherichia coli
				GCA_013019265.1	Enterobacteriaceae	Escherichia	Escherichia coli
				GCA_013019325.1	Enterobacteriaceae	Escherichia	Escherichia coli
				GCA_013019605.1	Enterobacteriaceae	Escherichia	Escherichia coli
				GCA_013020725.1	Enterobacteriaceae	Escherichia	Escherichia coli
				GCA_013021585.1	Enterobacteriaceae	Escherichia	Escherichia coli
				GCA_013022045.1	Enterobacteriaceae	Escherichia	Escherichia coli
				GCA_013022695.1	Enterobacteriaceae	Escherichia	Escherichia coli
				GCA_013023265.1	Enterobacteriaceae	Escherichia	Escherichia coli
				GCA_013024945.1	Enterobacteriaceae	Escherichia	Escherichia coli
				GCA_013024965.1	Enterobacteriaceae	Escherichia	Escherichia coli
				GCA_013025065.1	Enterobacteriaceae	Escherichia	Escherichia coli
				GCA_013025125.1	Enterobacteriaceae	Escherichia	Escherichia coli
				GCA_013025245.1	Enterobacteriaceae	Escherichia	Escherichia coli
				GCA_013025345.1	Enterobacteriaceae	Escherichia	Escherichia coli
				GCA_013025535.1	Enterobacteriaceae	Escherichia	Escherichia coli
				GCA_013025585.1	Enterobacteriaceae	Escherichia	Escherichia coli
				GCA_013025625.1	Enterobacteriaceae	Escherichia	Escherichia coli
				GCA_013025745.1	Enterobacteriaceae	Escherichia	Escherichia coli
				GCA_013025765.1	Enterobacteriaceae	Escherichia	Escherichia coli
				GCA_013025825.1	Enterobacteriaceae	Escherichia	Escherichia coli
				GCA_013025865.1	Enterobacteriaceae	Escherichia	Escherichia coli
				GCA_013025885.1	Enterobacteriaceae	Escherichia	Escherichia coli
				GCA_013025965.1	Enterobacteriaceae	Escherichia	Escherichia coli
				GCA_013026025.1	Enterobacteriaceae	Escherichia	Escherichia coli
				GCA_013026085.1	Enterobacteriaceae	Escherichia	Escherichia coli
				GCA_013026105.1	Enterobacteriaceae	Escherichia	Escherichia coli
				GCA_013026125.1	Enterobacteriaceae	Escherichia	Escherichia coli
				GCA_013026145.1	Enterobacteriaceae	Escherichia	Escherichia coli
				GCA_013026185.1	Enterobacteriaceae	Escherichia	Escherichia coli
				GCA_013026225.1	Enterobacteriaceae	Escherichia	Escherichia coli
				GCA_013026265.1	Enterobacteriaceae	Escherichia	Escherichia coli
				GCA_013026285.1	Enterobacteriaceae	Escherichia	Escherichia coli
				GCA_013026465.1	Enterobacteriaceae	Escherichia	Escherichia coli
				GCA_013026565.1	Enterobacteriaceae	Escherichia	Escherichia coli
				GCA_013026645.1	Enterobacteriaceae	Escherichia	Escherichia coli
				GCA_013026665.1	Enterobacteriaceae	Escherichia	Escherichia coli
				GCA_013026685.1	Enterobacteriaceae	Escherichia	Escherichia coli
				GCA_013026705.1	Enterobacteriaceae	Escherichia	Escherichia coli
				GCA_013026725.1	Enterobacteriaceae	Escherichia	Escherichia coli
				GCA_013026745.1	Enterobacteriaceae	Escherichia	Escherichia coli
				GCA_013027725.1	Enterobacteriaceae	Escherichia	Escherichia coli
				GCA_013029485.1	Enterobacteriaceae	Escherichia	Escherichia coli
				GCA_013029565.1	Enterobacteriaceae	Escherichia	Escherichia coli
				GCA_013029585.1	Enterobacteriaceae	Escherichia	Escherichia coli
				GCA_013029625.1	Enterobacteriaceae	Escherichia	Escherichia coli
				GCA_013029645.1	Enterobacteriaceae	Escherichia	Escherichia coli
				GCA_013029665.1	Enterobacteriaceae	Escherichia	Escherichia coli
				GCA_013029705.1	Enterobacteriaceae	Escherichia	Escherichia coli
				GCA_013029745.1	Enterobacteriaceae	Escherichia	Escherichia coli
				GCA_013029785.1	Enterobacteriaceae	Escherichia	Escherichia coli
				GCA_013029905.1	Enterobacteriaceae	Escherichia	Escherichia coli
				GCA_013029925.1	Enterobacteriaceae	Escherichia	Escherichia coli
				GCA_013029945.1	Enterobacteriaceae	Escherichia	Escherichia coli
				GCA_013029965.1	Enterobacteriaceae	Escherichia	Escherichia coli
				GCA_013029985.1	Enterobacteriaceae	Escherichia	Escherichia coli
				GCA_013030005.1	Enterobacteriaceae	Escherichia	Escherichia coli
				GCA_013037065.1	Enterobacteriaceae	Escherichia	Escherichia coli
				GCA_013037085.1	Enterobacteriaceae	Escherichia	Escherichia coli
				GCA_013037605.1	Enterobacteriaceae	Escherichia	Escherichia coli
				GCA_013037745.1	Enterobacteriaceae	Escherichia	Escherichia coli
				GCA_013037865.1	Enterobacteriaceae	Escherichia	Escherichia coli
				GCA_013038545.1	Enterobacteriaceae	Escherichia	Escherichia coli
				GCA_013038555.1	Enterobacteriaceae	Escherichia	Escherichia coli
				GCA_013039315.1	Enterobacteriaceae	Escherichia	Escherichia coli
				GCA_013039445.1	Enterobacteriaceae	Escherichia	Escherichia coli
				GCA_013039705.1	Enterobacteriaceae	Escherichia	Escherichia coli
				GCA_013039965.1	Enterobacteriaceae	Escherichia	Escherichia coli
				GCA_013040205.1	Enterobacteriaceae	Escherichia	Escherichia coli
				GCA_013040245.1	Enterobacteriaceae	Escherichia	Escherichia coli
				GCA_013045025.1	Enterobacteriaceae	Escherichia	Escherichia coli
				GCA_013045105.1	Enterobacteriaceae	Escherichia	Escherichia coli
				GCA_013046465.1	Enterobacteriaceae	Escherichia	Escherichia coli
				GCA_013047245.1	Enterobacteriaceae	Escherichia	Escherichia coli
				GCA_013047485.1	Enterobacteriaceae	Escherichia	Escherichia coli
				GCA_013048085.1	Enterobacteriaceae	Escherichia	Escherichia coli
				GCA_013048105.1	Enterobacteriaceae	Escherichia	Escherichia coli
				GCA_013048185.1	Enterobacteriaceae	Escherichia	Escherichia coli
				GCA_013048265.1	Enterobacteriaceae	Escherichia	Escherichia coli
				GCA_013048425.1	Enterobacteriaceae	Escherichia	Escherichia coli
				GCA_013049605.1	Enterobacteriaceae	Escherichia	Escherichia coli
				GCA_013049665.1	Enterobacteriaceae	Escherichia	Escherichia coli
				GCA_013049805.1	Enterobacteriaceae	Escherichia	Escherichia coli
				GCA_013049965.1	Enterobacteriaceae	Escherichia	Escherichia coli
				GCA_013050325.1	Enterobacteriaceae	Escherichia	Escherichia coli
				GCA_013051665.1	Enterobacteriaceae	Escherichia	Escherichia coli
				GCA_013051775.1	Enterobacteriaceae	Escherichia	Escherichia coli
				GCA_013051805.1	Enterobacteriaceae	Escherichia	Escherichia coli
				GCA_013052425.1	Enterobacteriaceae	Escherichia	Escherichia coli
				GCA_013053925.1	Enterobacteriaceae	Escherichia	Escherichia coli
				GCA_013054465.1	Enterobacteriaceae	Escherichia	Escherichia coli
				GCA_013055445.1	Enterobacteriaceae	Escherichia	Escherichia coli
				GCA_013055585.1	Enterobacteriaceae	Escherichia	Escherichia coli
				GCA_013055745.1	Enterobacteriaceae	Escherichia	Escherichia coli
				GCA_013056845.1	Enterobacteriaceae	Escherichia	Escherichia coli
				GCA_013057085.1	Enterobacteriaceae	Escherichia	Escherichia coli
				GCA_013057625.1	Enterobacteriaceae	Escherichia	Escherichia coli
				GCA_013057725.1	Enterobacteriaceae	Escherichia	Escherichia coli
				GCA_013058045.1	Enterobacteriaceae	Escherichia	Escherichia coli
				GCA_013058125.1	Enterobacteriaceae	Escherichia	Escherichia coli
				GCA_013058445.1	Enterobacteriaceae	Escherichia	Escherichia coli
				GCA_013059145.1	Enterobacteriaceae	Escherichia	Escherichia coli
				GCA_013061565.1	Enterobacteriaceae	Escherichia	Escherichia coli
				GCA_013062665.1	Enterobacteriaceae	Escherichia	Escherichia coli
				GCA_013062945.1	Enterobacteriaceae	Escherichia	Escherichia coli
				GCA_013063265.1	Enterobacteriaceae	Escherichia	Escherichia coli
				GCA_013063825.1	Enterobacteriaceae	Escherichia	Escherichia coli
				GCA_013064715.1	Enterobacteriaceae	Escherichia	Escherichia coli
				GCA_013064865.1	Enterobacteriaceae	Escherichia	Escherichia coli
				GCA_013066205.1	Enterobacteriaceae	Escherichia	Escherichia coli
				GCA_013066385.1	Enterobacteriaceae	Escherichia	Escherichia coli
				GCA_013066725.1	Enterobacteriaceae	Escherichia	Escherichia coli
				GCA_013073815.1	Enterobacteriaceae	Escherichia	Escherichia coli
				GCA_013073845.1	Enterobacteriaceae	Escherichia	Escherichia coli
				GCA_013073985.1	Enterobacteriaceae	Escherichia	Escherichia coli
				GCA_013074525.1	Enterobacteriaceae	Escherichia	Escherichia coli
				GCA_013074785.1	Enterobacteriaceae	Escherichia	Escherichia coli
				GCA_013075065.1	Enterobacteriaceae	Escherichia	Escherichia coli
				GCA_013075165.1	Enterobacteriaceae	Escherichia	Escherichia coli
				GCA_013077225.1	Enterobacteriaceae	Escherichia	Escherichia coli
				GCA_013077245.1	Enterobacteriaceae	Escherichia	Escherichia coli
				GCA_013077465.1	Enterobacteriaceae	Escherichia	Escherichia coli
				GCA_013077745.1	Enterobacteriaceae	Escherichia	Escherichia coli
				GCA_013077945.1	Enterobacteriaceae	Escherichia	Escherichia coli
				GCA_013077965.1	Enterobacteriaceae	Escherichia	Escherichia coli
				GCA_013078085.1	Enterobacteriaceae	Escherichia	Escherichia coli
				GCA_013078545.1	Enterobacteriaceae	Escherichia	Escherichia coli
				GCA_013078645.1	Enterobacteriaceae	Escherichia	Escherichia coli
				GCA_013078665.1	Enterobacteriaceae	Escherichia	Escherichia coli
				GCA_013079085.1	Enterobacteriaceae	Escherichia	Escherichia coli
				GCA_013079465.1	Enterobacteriaceae	Escherichia	Escherichia coli
				GCA_013081965.1	Enterobacteriaceae	Escherichia	Escherichia coli
				GCA_013084765.1	Enterobacteriaceae	Escherichia	Escherichia coli
				GCA_013084785.1	Enterobacteriaceae	Escherichia	Escherichia coli
				GCA_013084805.1	Enterobacteriaceae	Escherichia	Escherichia coli
				GCA_013084945.1	Enterobacteriaceae	Escherichia	Escherichia coli
				GCA_013094755.1	Enterobacteriaceae	Escherichia	Escherichia coli
				GCA_013095295.1	Enterobacteriaceae	Escherichia	Escherichia coli
				GCA_013100325.1	Enterobacteriaceae	Escherichia	Escherichia coli
				GCA_013100785.1	Enterobacteriaceae	Escherichia	Escherichia coli
				GCA_013122565.1	Enterobacteriaceae	Escherichia	Escherichia coli
				GCA_013124805.1	Enterobacteriaceae	Escherichia	Escherichia coli
				GCA_013137675.1	Enterobacteriaceae	Escherichia	Escherichia coli
				GCA_013166855.1	Enterobacteriaceae	Escherichia	Escherichia coli
				GCA_013166895.1	Enterobacteriaceae	Escherichia	Escherichia coli
				GCA_013167175.1	Enterobacteriaceae	Escherichia	Escherichia coli
				GCA_013167315.1	Enterobacteriaceae	Escherichia	Escherichia coli
				GCA_013168015.1	Enterobacteriaceae	Escherichia	Escherichia coli
				GCA_013168215.1	Enterobacteriaceae	Escherichia	Escherichia coli
				GCA_013201215.1	Enterobacteriaceae	Escherichia	Escherichia coli
				GCA_013201255.1	Enterobacteriaceae	Escherichia	Escherichia coli
				GCA_013282315.1	Enterobacteriaceae	Escherichia	Escherichia coli
				GCA_013314655.1	Enterobacteriaceae	Escherichia	Escherichia coli
				GCA_013315975.1	Enterobacteriaceae	Escherichia	Escherichia coli
				GCA_013342905.1	Enterobacteriaceae	Escherichia	Escherichia coli
				GCA_013343595.1	Enterobacteriaceae	Escherichia	Escherichia coli
				GCA_013345065.1	Enterobacteriaceae	Escherichia	Escherichia coli
				GCA_013345075.1	Enterobacteriaceae	Escherichia	Escherichia coli
				GCA_013350885.1	Enterobacteriaceae	Escherichia	Escherichia coli
				GCA_013352905.1	Enterobacteriaceae	Escherichia	Escherichia coli
				GCA_013353885.1	Enterobacteriaceae	Escherichia	Escherichia coli
				GCA_013356895.1	Enterobacteriaceae	Escherichia	Escherichia coli
				GCA_013357025.1	Enterobacteriaceae	Escherichia	Escherichia coli
				GCA_013357255.1	Enterobacteriaceae	Escherichia	Escherichia coli
				GCA_013357345.1	Enterobacteriaceae	Escherichia	Escherichia coli
				GCA_013370265.1	Enterobacteriaceae	Escherichia	Escherichia coli
				GCA_013389355.1	Enterobacteriaceae	Escherichia	Escherichia coli
				GCA_013390265.1	Enterobacteriaceae	Escherichia	Escherichia coli
				GCA_013393825.1	Enterobacteriaceae	Escherichia	Escherichia coli
				GCA_013395835.1	Enterobacteriaceae	Escherichia	Escherichia coli
				GCA_013404205.1	Enterobacteriaceae	Escherichia	Escherichia coli
				GCA_013422195.1	Enterobacteriaceae	Escherichia	Escherichia coli
				GCA_013423805.1	Enterobacteriaceae	Escherichia	Escherichia coli
				GCA_013424285.1	Enterobacteriaceae	Escherichia	Escherichia coli
				GCA_013449585.1	Enterobacteriaceae	Escherichia	Escherichia coli
				GCA_013451715.1	Enterobacteriaceae	Escherichia	Escherichia coli
				GCA_013459015.1	Enterobacteriaceae	Escherichia	Escherichia coli
				GCA_013520015.1	Enterobacteriaceae	Escherichia	Escherichia coli
				GCA_013551775.1	Enterobacteriaceae	Escherichia	Escherichia coli
				GCA_013589295.1	Enterobacteriaceae	Escherichia	Escherichia coli
				GCA_013596065.1	Enterobacteriaceae	Escherichia	Escherichia coli
				GCA_013629725.1	Enterobacteriaceae	Escherichia	Escherichia coli
				GCA_013652335.1	Enterobacteriaceae	Escherichia	Escherichia coli
				GCA_013663415.1	Enterobacteriaceae	Escherichia	Escherichia coli
				GCA_013681135.1	Enterobacteriaceae	Escherichia	Escherichia coli
				GCA_013688595.1	Enterobacteriaceae	Escherichia	Escherichia coli
				GCA_013694115.1	Enterobacteriaceae	Escherichia	Escherichia coli
				GCA_013694185.1	Enterobacteriaceae	Escherichia	Escherichia coli
				GCA_013704445.1	Enterobacteriaceae	Escherichia	Escherichia coli
				GCA_013709375.1	Enterobacteriaceae	Escherichia	Escherichia coli
				GCA_013710915.1	Enterobacteriaceae	Escherichia	Escherichia coli
				GCA_013711195.1	Enterobacteriaceae	Escherichia	Escherichia coli
				GCA_013713865.1	Enterobacteriaceae	Escherichia	Escherichia coli
				GCA_013716405.1	Enterobacteriaceae	Escherichia	Escherichia coli
				GCA_013725375.1	Enterobacteriaceae	Escherichia	Escherichia coli
				GCA_013727815.1	Enterobacteriaceae	Escherichia	Escherichia coli
				GCA_013741635.1	Enterobacteriaceae	Escherichia	Escherichia coli
				GCA_013743695.1	Enterobacteriaceae	Escherichia	Escherichia coli
				GCA_013743875.1	Enterobacteriaceae	Escherichia	Escherichia coli
				GCA_013744185.1	Enterobacteriaceae	Escherichia	Escherichia coli
				GCA_013745895.1	Enterobacteriaceae	Escherichia	Escherichia coli
				GCA_013748665.1	Enterobacteriaceae	Escherichia	Escherichia coli
				GCA_013751075.1	Enterobacteriaceae	Escherichia	Escherichia coli
				GCA_013752075.1	Enterobacteriaceae	Escherichia	Escherichia coli
				GCA_013752295.1	Enterobacteriaceae	Escherichia	Escherichia coli
				GCA_013754295.1	Enterobacteriaceae	Escherichia	Escherichia coli
				GCA_013765325.1	Enterobacteriaceae	Escherichia	Escherichia coli
				GCA_013771725.1	Enterobacteriaceae	Escherichia	Escherichia coli
				GCA_013772085.1	Enterobacteriaceae	Escherichia	Escherichia coli
				GCA_013777345.1	Enterobacteriaceae	Escherichia	Escherichia coli
				GCA_013780805.1	Enterobacteriaceae	Escherichia	Escherichia coli
				GCA_013780905.1	Enterobacteriaceae	Escherichia	Escherichia coli
				GCA_013782385.1	Enterobacteriaceae	Escherichia	Escherichia coli
				GCA_013782745.1	Enterobacteriaceae	Escherichia	Escherichia coli
				GCA_013785265.1	Enterobacteriaceae	Escherichia	Escherichia coli
				GCA_013786785.1	Enterobacteriaceae	Escherichia	Escherichia coli
				GCA_013792205.1	Enterobacteriaceae	Escherichia	Escherichia coli
				GCA_013792885.1	Enterobacteriaceae	Escherichia	Escherichia coli
				GCA_013793785.1	Enterobacteriaceae	Escherichia	Escherichia coli
				GCA_013797825.1	Enterobacteriaceae	Escherichia	Escherichia coli
				GCA_013802865.1	Enterobacteriaceae	Escherichia	Escherichia coli
				GCA_013803045.1	Enterobacteriaceae	Escherichia	Escherichia coli
				GCA_013804245.1	Enterobacteriaceae	Escherichia	Escherichia coli
				GCA_013805885.1	Enterobacteriaceae	Escherichia	Escherichia coli
				GCA_013813585.1	Enterobacteriaceae	Escherichia	Escherichia coli
				GCA_013814885.1	Enterobacteriaceae	Escherichia	Escherichia coli
				GCA_013819805.1	Enterobacteriaceae	Escherichia	Escherichia coli
				GCA_013819985.1	Enterobacteriaceae	Escherichia	Escherichia coli
				GCA_013826725.1	Enterobacteriaceae	Escherichia	Escherichia coli
				GCA_013828815.1	Enterobacteriaceae	Escherichia	Escherichia coli
				GCA_013830125.1	Enterobacteriaceae	Escherichia	Escherichia coli
				GCA_013831005.1	Enterobacteriaceae	Escherichia	Escherichia coli
				GCA_013831995.1	Enterobacteriaceae	Escherichia	Escherichia coli
				GCA_013833155.1	Enterobacteriaceae	Escherichia	Escherichia coli
				GCA_013833345.1	Enterobacteriaceae	Escherichia	Escherichia coli
				GCA_013833805.1	Enterobacteriaceae	Escherichia	Escherichia coli
				GCA_013835945.1	Enterobacteriaceae	Escherichia	Escherichia coli
				GCA_013851125.1	Enterobacteriaceae	Escherichia	Escherichia coli
				GCA_013872615.1	Enterobacteriaceae	Escherichia	Escherichia coli
				GCA_013883815.1	Enterobacteriaceae	Escherichia	Escherichia coli
				GCA_013886735.1	Enterobacteriaceae	Escherichia	Escherichia coli
				GCA_013889615.1	Enterobacteriaceae	Escherichia	Escherichia coli
				GCA_013890055.1	Enterobacteriaceae	Escherichia	Escherichia coli
				GCA_013891425.1	Enterobacteriaceae	Escherichia	Escherichia coli
				GCA_013891895.1	Enterobacteriaceae	Escherichia	Escherichia coli
				GCA_013892635.1	Enterobacteriaceae	Escherichia	Escherichia coli
				GCA_013893695.1	Enterobacteriaceae	Escherichia	Escherichia coli
				GCA_013894775.1	Enterobacteriaceae	Escherichia	Escherichia coli
				GCA_013894975.1	Enterobacteriaceae	Escherichia	Escherichia coli
				GCA_013896095.1	Enterobacteriaceae	Escherichia	Escherichia coli
				GCA_013898975.1	Enterobacteriaceae	Escherichia	Escherichia coli
				GCA_013899765.1	Enterobacteriaceae	Escherichia	Escherichia coli
				GCA_013899865.1	Enterobacteriaceae	Escherichia	Escherichia coli
				GCA_013900125.1	Enterobacteriaceae	Escherichia	Escherichia coli
				GCA_013900205.1	Enterobacteriaceae	Escherichia	Escherichia coli
				GCA_013900245.1	Enterobacteriaceae	Escherichia	Escherichia coli
				GCA_013900305.1	Enterobacteriaceae	Escherichia	Escherichia coli
				GCA_013922965.1	Enterobacteriaceae	Escherichia	Escherichia coli
				GCA_013928605.1	Enterobacteriaceae	Escherichia	Escherichia coli
				GCA_013952765.1	Enterobacteriaceae	Escherichia	Escherichia coli
				GCA_013952865.1	Enterobacteriaceae	Escherichia	Escherichia coli
				GCA_013956305.1	Enterobacteriaceae	Escherichia	Escherichia coli
				GCA_013959395.1	Enterobacteriaceae	Escherichia	Escherichia coli
				GCA_013962645.1	Enterobacteriaceae	Escherichia	Escherichia coli
				GCA_013962845.1	Enterobacteriaceae	Escherichia	Escherichia coli
				GCA_013962885.1	Enterobacteriaceae	Escherichia	Escherichia coli
				GCA_013964185.1	Enterobacteriaceae	Escherichia	Escherichia coli
				GCA_013964385.1	Enterobacteriaceae	Escherichia	Escherichia coli
				GCA_013966085.1	Enterobacteriaceae	Escherichia	Escherichia coli
				GCA_013966125.1	Enterobacteriaceae	Escherichia	Escherichia coli
				GCA_013966145.1	Enterobacteriaceae	Escherichia	Escherichia coli
				GCA_013967505.1	Enterobacteriaceae	Escherichia	Escherichia coli
				GCA_013967545.1	Enterobacteriaceae	Escherichia	Escherichia coli
				GCA_013968405.1	Enterobacteriaceae	Escherichia	Escherichia coli
				GCA_013968435.1	Enterobacteriaceae	Escherichia	Escherichia coli
				GCA_013971015.1	Enterobacteriaceae	Escherichia	Escherichia coli
				GCA_013971105.1	Enterobacteriaceae	Escherichia	Escherichia coli
				GCA_013976965.1	Enterobacteriaceae	Escherichia	Escherichia coli
				GCA_013978995.1	Enterobacteriaceae	Escherichia	Escherichia coli
				GCA_013984645.1	Enterobacteriaceae	Escherichia	Escherichia coli
				GCA_013996575.1	Enterobacteriaceae	Escherichia	Escherichia coli
				GCA_014042275.1	Enterobacteriaceae	Escherichia	Escherichia coli
				GCA_014042305.1	Enterobacteriaceae	Escherichia	Escherichia coli
				GCA_014048065.1	Enterobacteriaceae	Escherichia	Escherichia coli
				GCA_014051045.1	Enterobacteriaceae	Escherichia	Escherichia coli
				GCA_014053465.1	Enterobacteriaceae	Escherichia	Escherichia coli
				GCA_014055045.1	Enterobacteriaceae	Escherichia	Escherichia coli
				GCA_014073595.1	Enterobacteriaceae	Escherichia	Escherichia coli
				GCA_014074255.1	Enterobacteriaceae	Escherichia	Escherichia coli
				GCA_014074435.1	Enterobacteriaceae	Escherichia	Escherichia coli
				GCA_014074955.1	Enterobacteriaceae	Escherichia	Escherichia coli
				GCA_014075915.1	Enterobacteriaceae	Escherichia	Escherichia coli
				GCA_014076685.2	Enterobacteriaceae	Escherichia	Escherichia coli
				GCA_014077985.1	Enterobacteriaceae	Escherichia	Escherichia coli
				GCA_014078065.1	Enterobacteriaceae	Escherichia	Escherichia coli
				GCA_014078085.1	Enterobacteriaceae	Escherichia	Escherichia coli
				GCA_014078325.1	Enterobacteriaceae	Escherichia	Escherichia coli
				GCA_014079025.1	Enterobacteriaceae	Escherichia	Escherichia coli
				GCA_014079815.1	Enterobacteriaceae	Escherichia	Escherichia coli
				GCA_014079905.1	Enterobacteriaceae	Escherichia	Escherichia coli
				GCA_014080025.1	Enterobacteriaceae	Escherichia	Escherichia coli
				GCA_014080245.1	Enterobacteriaceae	Escherichia	Escherichia coli
				GCA_014081345.1	Enterobacteriaceae	Escherichia	Escherichia coli
				GCA_014081525.1	Enterobacteriaceae	Escherichia	Escherichia coli
				GCA_014081645.1	Enterobacteriaceae	Escherichia	Escherichia coli
				GCA_014081805.1	Enterobacteriaceae	Escherichia	Escherichia coli
				GCA_014081965.1	Enterobacteriaceae	Escherichia	Escherichia coli
				GCA_014082525.1	Enterobacteriaceae	Escherichia	Escherichia coli
				GCA_014082685.1	Enterobacteriaceae	Escherichia	Escherichia coli
				GCA_014082845.1	Enterobacteriaceae	Escherichia	Escherichia coli
				GCA_014083105.1	Enterobacteriaceae	Escherichia	Escherichia coli
				GCA_014088845.1	Enterobacteriaceae	Escherichia	Escherichia coli
				GCA_014089745.1	Enterobacteriaceae	Escherichia	Escherichia coli
				GCA_014090975.1	Enterobacteriaceae	Escherichia	Escherichia coli
				GCA_014091175.1	Enterobacteriaceae	Escherichia	Escherichia coli
				GCA_014092315.1	Enterobacteriaceae	Escherichia	Escherichia coli
				GCA_014092555.1	Enterobacteriaceae	Escherichia	Escherichia coli
				GCA_014093795.1	Enterobacteriaceae	Escherichia	Escherichia coli
				GCA_014094135.1	Enterobacteriaceae	Escherichia	Escherichia coli
				GCA_014094955.1	Enterobacteriaceae	Escherichia	Escherichia coli
				GCA_014095255.1	Enterobacteriaceae	Escherichia	Escherichia coli
				GCA_014098535.1	Enterobacteriaceae	Escherichia	Escherichia coli
				GCA_014099135.1	Enterobacteriaceae	Escherichia	Escherichia coli
				GCA_014099235.1	Enterobacteriaceae	Escherichia	Escherichia coli
				GCA_014099355.1	Enterobacteriaceae	Escherichia	Escherichia coli
				GCA_014100275.1	Enterobacteriaceae	Escherichia	Escherichia coli
				GCA_014100535.1	Enterobacteriaceae	Escherichia	Escherichia coli
				GCA_014101355.1	Enterobacteriaceae	Escherichia	Escherichia coli
				GCA_014108925.1	Enterobacteriaceae	Escherichia	Escherichia coli
				GCA_014109285.1	Enterobacteriaceae	Escherichia	Escherichia coli
				GCA_014109385.1	Enterobacteriaceae	Escherichia	Escherichia coli
				GCA_014109625.1	Enterobacteriaceae	Escherichia	Escherichia coli
				GCA_014117645.1	Enterobacteriaceae	Escherichia	Escherichia coli
				GCA_014132195.1	Enterobacteriaceae	Escherichia	Escherichia coli
				GCA_014132795.1	Enterobacteriaceae	Escherichia	Escherichia coli
				GCA_014133255.1	Enterobacteriaceae	Escherichia	Escherichia coli
				GCA_014133555.1	Enterobacteriaceae	Escherichia	Escherichia coli
				GCA_014134445.1	Enterobacteriaceae	Escherichia	Escherichia coli
				GCA_014134985.1	Enterobacteriaceae	Escherichia	Escherichia coli
				GCA_014135165.1	Enterobacteriaceae	Escherichia	Escherichia coli
				GCA_014136745.1	Enterobacteriaceae	Escherichia	Escherichia coli
				GCA_014136845.1	Enterobacteriaceae	Escherichia	Escherichia coli
				GCA_014136865.1	Enterobacteriaceae	Escherichia	Escherichia coli
				GCA_014137185.1	Enterobacteriaceae	Escherichia	Escherichia coli
				GCA_014137505.1	Enterobacteriaceae	Escherichia	Escherichia coli
				GCA_014140665.1	Enterobacteriaceae	Escherichia	Escherichia coli
				GCA_014140705.1	Enterobacteriaceae	Escherichia	Escherichia coli
				GCA_014140775.1	Enterobacteriaceae	Escherichia	Escherichia coli
				GCA_014141005.1	Enterobacteriaceae	Escherichia	Escherichia coli
				GCA_014141095.1	Enterobacteriaceae	Escherichia	Escherichia coli
				GCA_014142895.1	Enterobacteriaceae	Escherichia	Escherichia coli
				GCA_014143565.1	Enterobacteriaceae	Escherichia	Escherichia coli
				GCA_014143805.1	Enterobacteriaceae	Escherichia	Escherichia coli
				GCA_014144415.1	Enterobacteriaceae	Escherichia	Escherichia coli
				GCA_014144555.1	Enterobacteriaceae	Escherichia	Escherichia coli
				GCA_014144645.1	Enterobacteriaceae	Escherichia	Escherichia coli
				GCA_014144755.1	Enterobacteriaceae	Escherichia	Escherichia coli
				GCA_014144845.1	Enterobacteriaceae	Escherichia	Escherichia coli
				GCA_014145355.1	Enterobacteriaceae	Escherichia	Escherichia coli
				GCA_014147065.1	Enterobacteriaceae	Escherichia	Escherichia coli
				GCA_014157395.1	Enterobacteriaceae	Escherichia	Escherichia coli
				GCA_014162795.1	Enterobacteriaceae	Escherichia	Escherichia coli
				GCA_014169015.1	Enterobacteriaceae	Escherichia	Escherichia coli
				GCA_014169095.1	Enterobacteriaceae	Escherichia	Escherichia coli
				GCA_014169155.1	Enterobacteriaceae	Escherichia	Escherichia coli
				GCA_014169415.1	Enterobacteriaceae	Escherichia	Escherichia coli
				GCA_014169575.1	Enterobacteriaceae	Escherichia	Escherichia coli
				GCA_014170695.1	Enterobacteriaceae	Escherichia	Escherichia coli
				GCA_014171015.1	Enterobacteriaceae	Escherichia	Escherichia coli
				GCA_014210495.1	Enterobacteriaceae	Escherichia	Escherichia coli
				GCA_014262945.1	Enterobacteriaceae	Escherichia	Escherichia coli
				GCA_014268135.1	Enterobacteriaceae	Escherichia	Escherichia coli
				GCA_014270675.1	Enterobacteriaceae	Escherichia	Escherichia coli
				GCA_014271345.1	Enterobacteriaceae	Escherichia	Escherichia coli
				GCA_014330635.1	Enterobacteriaceae	Escherichia	Escherichia coli
				GCA_014330735.1	Enterobacteriaceae	Escherichia	Escherichia coli
				GCA_014331015.1	Enterobacteriaceae	Escherichia	Escherichia coli
				GCA_014331195.1	Enterobacteriaceae	Escherichia	Escherichia coli
				GCA_014332955.1	Enterobacteriaceae	Escherichia	Escherichia coli
				GCA_014343535.1	Enterobacteriaceae	Escherichia	Escherichia coli
				GCA_014345555.1	Enterobacteriaceae	Escherichia	Escherichia coli
				GCA_014345885.1	Enterobacteriaceae	Escherichia	Escherichia coli
				GCA_014345955.1	Enterobacteriaceae	Escherichia	Escherichia coli
				GCA_014371405.1	Enterobacteriaceae	Escherichia	Escherichia coli
				GCA_014390805.1	Enterobacteriaceae	Escherichia	Escherichia coli
				GCA_014415465.1	Enterobacteriaceae	Escherichia	Escherichia coli
				GCA_014441045.1	Enterobacteriaceae	Escherichia	Escherichia coli
				GCA_014446575.1	Enterobacteriaceae	Escherichia	Escherichia coli
				GCA_014450735.1	Enterobacteriaceae	Escherichia	Escherichia coli
				GCA_014457655.1	Enterobacteriaceae	Escherichia	Escherichia coli
				GCA_014462355.1	Enterobacteriaceae	Escherichia	Escherichia coli
				GCA_014462635.1	Enterobacteriaceae	Escherichia	Escherichia coli
				GCA_014463675.1	Enterobacteriaceae	Escherichia	Escherichia coli
				GCA_014463785.1	Enterobacteriaceae	Escherichia	Escherichia coli
				GCA_014465475.1	Enterobacteriaceae	Escherichia	Escherichia coli
				GCA_014465695.1	Enterobacteriaceae	Escherichia	Escherichia coli
				GCA_014467375.1	Enterobacteriaceae	Escherichia	Escherichia coli
				GCA_014470635.1	Enterobacteriaceae	Escherichia	Escherichia coli
				GCA_014470835.1	Enterobacteriaceae	Escherichia	Escherichia coli
				GCA_014471215.1	Enterobacteriaceae	Escherichia	Escherichia coli
				GCA_014472315.1	Enterobacteriaceae	Escherichia	Escherichia coli
				GCA_014474095.1	Enterobacteriaceae	Escherichia	Escherichia coli
				GCA_014474125.1	Enterobacteriaceae	Escherichia	Escherichia coli
				GCA_014474235.1	Enterobacteriaceae	Escherichia	Escherichia coli
				GCA_014474255.1	Enterobacteriaceae	Escherichia	Escherichia coli
				GCA_014474275.1	Enterobacteriaceae	Escherichia	Escherichia coli
				GCA_014474775.1	Enterobacteriaceae	Escherichia	Escherichia coli
				GCA_014476795.1	Enterobacteriaceae	Escherichia	Escherichia coli
				GCA_014478275.1	Enterobacteriaceae	Escherichia	Escherichia coli
				GCA_014478655.1	Enterobacteriaceae	Escherichia	Escherichia coli
				GCA_014478695.1	Enterobacteriaceae	Escherichia	Escherichia coli
				GCA_014479115.1	Enterobacteriaceae	Escherichia	Escherichia coli
				GCA_014479715.1	Enterobacteriaceae	Escherichia	Escherichia coli
				GCA_014479795.1	Enterobacteriaceae	Escherichia	Escherichia coli
				GCA_014482015.1	Enterobacteriaceae	Escherichia	Escherichia coli
				GCA_014482815.1	Enterobacteriaceae	Escherichia	Escherichia coli
				GCA_014482875.1	Enterobacteriaceae	Escherichia	Escherichia coli
				GCA_014484115.1	Enterobacteriaceae	Escherichia	Escherichia coli
				GCA_014485555.1	Enterobacteriaceae	Escherichia	Escherichia coli
				GCA_014486155.1	Enterobacteriaceae	Escherichia	Escherichia coli
				GCA_014486395.1	Enterobacteriaceae	Escherichia	Escherichia coli
				GCA_014486575.1	Enterobacteriaceae	Escherichia	Escherichia coli
				GCA_014495345.1	Enterobacteriaceae	Escherichia	Escherichia coli
				GCA_014519725.1	Enterobacteriaceae	Escherichia	Escherichia coli
				GCA_014521565.1	Enterobacteriaceae	Escherichia	Escherichia coli
				GCA_014521985.1	Enterobacteriaceae	Escherichia	Escherichia coli
				GCA_014522105.1	Enterobacteriaceae	Escherichia	Escherichia coli
				GCA_014571355.1	Enterobacteriaceae	Escherichia	Escherichia coli
				GCA_014580355.1	Enterobacteriaceae	Escherichia	Escherichia coli
[truncated: 8,646 more rows]
