# Supplementary material for: Non-canonical start codons confer context-dependent advantages in carbohydrate utilization for commensal E. coli in the murine gut
Source: Nat Microbiol. 2024 Aug 19;9(10):2696–709. doi: 10.1038/s41564-024-01775-x (PMC11445065; doi:10.1038/s41564-024-01775-x)
Supplement: Supplementary file 4 — Raw and statistical source data. [file 41564_2024_1775_MOESM4_ESM.xlsx]

## Sheet: Fig.2B
					lacZ activity (Miller Units)
					WT						lacI
				Glucose	42.7559	39.685	37.6378	28.2259	25.9911	25.1952	1378.99	1575.94	1745.62	1047.17	1254.89	1256.2
				Lactose	805.263	756.579	757.632	1047.68	1087.11	1027.79	1412.64	1310.15	1347.22	1334.9	1184.28	1335.11
				Lactose	1364.54	1116.76	1070.17	1139.17	1342.74	1072.24	1116.94	983.797	1053.86	1215.54	1548.2	1419
p values (WT vs lacI) - in Glucose	0.0022
p values (WT vs lacI) - in Lactose (10mM)	0.0022
p values (WT vs lacI) - in Lactose (100mM)	0.9372

## Sheet: Fig.2D
				C.I. Day 1						C.I. Day 3
			0% lactose	0.09542	0.121606	0.090517	0.04072	0.0366477	0.024884	0.031829	0.088479	0.258824	0.165385	0.256061	0.074681
			3% lactose	0.098958	0.058761	0.052711	0.094609	0.0511905	0.099537	0.000278	0.003064	0.0625	0.030078	0.031429	0.006875
pvalues (0% lactose vs 3% lactose) day 3	0.0043
pvalues (lacZ/WT vs WT)
pvalues (lacZ + placZ / WT vs WT)

## Sheet: Fig.2E
						lacZ / WT					lacZ + placZ / WT
					Day 3	0.01436	0.012093	0.002351	0.003495	0.004815	0.405116	0.645339	0.202199	0.152332	0.125802
pvalues (lacZ/WT vs lacZ + placZ / WT	0.0079
pvalues (lacZ/WT vs WT)
pvalues (lacZ + placZ / WT vs WT)
