# Supplementary material for: Non-canonical start codons confer context-dependent advantages in carbohydrate utilization for commensal E. coli in the murine gut
Source: Nat Microbiol. 2024 Aug 19;9(10):2696–709. doi: 10.1038/s41564-024-01775-x (PMC11445065; doi:10.1038/s41564-024-01775-x)
Supplement: Supplementary file 5 — Raw and statistical source data. [file 41564_2024_1775_MOESM5_ESM.xlsx]

## Sheet: Fig. 3B
						Competitive index E. coli 8178 lacZ/WT (at day 3)
						129S6/SvEvTac SPF								C57BL/6 SPF								C57BL/6 germ-free
					0 % lactose	0.031829	0.088479	0.016892	0.258824	0.165385	0.256061	0.074681		0.019643	0.19186	0.06044	0.2375	0.059375	0.2375	0.037784		0.070733	0.21855	0.065035	0.053855	0.118467
					3 % lactose	0.01436	0.012093	0.002351	0.003495	0.004815				0.073661	0.107143	0.154524	0.112813	0.038521		0.056694		0.022796	0.029394	0.023419	0.013449	0.016101
		pvalues 129S6/SvEvTac SPF vs C57BL/6 SPF
	0	0.7768
	0.03	0.0043
		pvalues 129S6/SvEvTac SPF vs C57BL/6 germ-free
	0	0.7551
	0.03	0.0159
		pvalues C57BL/6 SPF vs C57BL/6 germ-free
	0	0.8333
	0.03	0.0043
		pvalues 0% vs 3%
	129S6/SvEvTac SPF	0.0025
	C57BL/6 SPF	0.9079
	C57BL/6 germ-free	0.0079

## Sheet: Fig. 3C
							Competitive index E. coli 8178 lacZ/WT
							C57BL/6 SPF
						5 % lactose	0.08065	0.1437	0.05376	0.02778	0.05376
						8 % lactose	0.06944	0.01458	0.005556	0.005714	0.0004781
				p values (5% vs 8%)	0.047

## Sheet: Fig. 3D
					Lactose amount in food (mg/g chow)
					standard diet	germ-free facility diet
					2.27533	2.13889
					3.15565	0
					2.25127	2.20763
					2.29776	0
					0	0
					3.74845	0
					2.75238	0
					3.1694	0.519194
			p values (standard diet vs germ-free facility diet)	0.0028

## Sheet: Fig. 3E
					Competitive index E. coli 8178 lacZ/WT
					129S6/SvEvTac SPF + germ-free facility chow + lactose (3%)						129S6/SvEvTac SPF + standard chow					129S6/SvEvTac SPF + germ-free facility chow
				Day 3	0.016667	0.01875	0.026471	0.142857	0.036842	0.094444	0.077193	0.048246	0.129684	0.062589	0.081053	0.227038	0.675439	0.723684	0.827068	0.217105
	pvalues (germ-free facility diet + lactose vs standard diet)	0.329
	pvalues (germ-free facility diet + lactose vs germ-free facility diet)	0.0043
	pvalues (standard diet vs germ-free facility diet )	0.0079
