# Supplementary material for: Non-canonical start codons confer context-dependent advantages in carbohydrate utilization for commensal E. coli in the murine gut
Source: Nat Microbiol. 2024 Aug 19;9(10):2696–709. doi: 10.1038/s41564-024-01775-x (PMC11445065; doi:10.1038/s41564-024-01775-x)
Supplement: Supplementary file 6 — Raw and statistical source data. [file 41564_2024_1775_MOESM6_ESM.xlsx]

## Sheet: Fig. 4B
					O.D 600
				Time (in h)	WT			ATGlacI			GTGlacI			lacI
				0	0.0979	0.0939	0.0895	0.0907	0.0946	0.0892	0.0931	0.0897	0.0918	0.0915	0.0909	0.0895
				0.200389	0.101	0.0947	0.0902	0.0915	0.0972	0.0896	0.0934	0.0904	0.0924	0.0923	0.0915	0.0899
				0.400778	0.1042	0.0952	0.0907	0.0946	0.0978	0.0899	0.0939	0.091	0.0929	0.093	0.0923	0.0904
				0.601167	0.1052	0.0954	0.091	0.0961	0.0976	0.09	0.0943	0.0916	0.0935	0.0937	0.0928	0.091
				0.801556	0.105	0.0973	0.0914	0.0974	0.0978	0.0901	0.0949	0.0924	0.0944	0.0944	0.0938	0.0919
				1.00194	0.1075	0.0978	0.0917	0.0968	0.1001	0.0902	0.0957	0.0935	0.0953	0.0956	0.0948	0.093
				1.20233	0.1082	0.0993	0.0922	0.0959	0.1014	0.0905	0.0969	0.0947	0.0966	0.0969	0.0961	0.0942
				1.40272	0.1093	0.0995	0.0938	0.0963	0.1035	0.0908	0.0984	0.0962	0.0981	0.0985	0.0981	0.0959
				1.60311	0.111	0.1007	0.0951	0.0971	0.1052	0.0915	0.1002	0.098	0.1002	0.101	0.1002	0.0984
				1.8035	0.1134	0.1023	0.0965	0.099	0.1039	0.0922	0.1027	0.1005	0.1029	0.1035	0.1033	0.1014
				2.00389	0.117	0.1042	0.0979	0.0999	0.1065	0.0933	0.1059	0.1034	0.1063	0.1073	0.1072	0.106
				2.20428	0.1183	0.1066	0.1003	0.102	0.1058	0.0943	0.1099	0.1073	0.1101	0.1121	0.1118	0.1117
				2.40467	0.1208	0.1093	0.1025	0.1027	0.1087	0.0952	0.114	0.1118	0.1147	0.1174	0.1173	0.1174
				2.60506	0.1239	0.1133	0.1052	0.104	0.1109	0.097	0.1191	0.1176	0.1201	0.1243	0.1238	0.1239
				2.80544	0.1283	0.1157	0.1096	0.1055	0.1131	0.099	0.1263	0.1242	0.1273	0.1334	0.1325	0.1329
				3.00583	0.1338	0.1213	0.114	0.1075	0.1149	0.1014	0.1342	0.1323	0.1358	0.1442	0.143	0.1429
				3.20622	0.1367	0.1263	0.1175	0.1099	0.1179	0.1042	0.1429	0.1415	0.1441	0.1546	0.1535	0.1533
				3.40661	0.1467	0.1335	0.1232	0.115	0.1183	0.1069	0.1529	0.1518	0.1537	0.167	0.1648	0.1662
				3.607	0.1533	0.1431	0.1317	0.1179	0.1222	0.1102	0.1636	0.1629	0.1649	0.1808	0.1783	0.1813
				3.80739	0.1669	0.154	0.1404	0.1236	0.1265	0.1161	0.176	0.1754	0.1778	0.1946	0.1917	0.1969
				4.00778	0.1782	0.169	0.1509	0.1301	0.1312	0.1212	0.1888	0.1884	0.1914	0.2054	0.2032	0.2127
				4.20817	0.1902	0.1804	0.1627	0.1374	0.1364	0.1277	0.2017	0.2016	0.2046	0.2153	0.2139	0.2232
				4.40856	0.2024	0.1888	0.174	0.1492	0.1444	0.1346	0.212	0.2133	0.2163	0.223	0.2219	0.2329
				4.60894	0.2153	0.1997	0.1902	0.1591	0.1536	0.1447	0.2205	0.2229	0.2259	0.2313	0.2315	0.2407
				4.80933	0.2274	0.21	0.2034	0.1699	0.1628	0.1542	0.2284	0.2301	0.2334	0.2406	0.2417	0.2449
				5.00972	0.2351	0.2208	0.2162	0.1818	0.1749	0.1656	0.2355	0.2387	0.2418	0.2477	0.2483	0.2501
				5.21011	0.2435	0.2293	0.2262	0.193	0.1841	0.1762	0.2442	0.2462	0.2494	0.2547	0.2556	0.2547
				5.4105	0.2519	0.2386	0.2362	0.2061	0.197	0.1896	0.2521	0.2535	0.2572	0.2652	0.2671	0.2737
				5.61089	0.2613	0.2447	0.2447	0.2186	0.2075	0.2018	0.2607	0.2624	0.2637	0.2744	0.2782	0.2792
				5.81128	0.2672	0.2534	0.2529	0.2278	0.2179	0.2095	0.2691	0.2705	0.271	0.2808	0.28	0.286
				6.01167	0.2731	0.2603	0.2605	0.237	0.2254	0.2177	0.2767	0.2782	0.2778	0.2868	0.2882	0.2925
				6.21206	0.2808	0.2668	0.2682	0.2451	0.2332	0.2233	0.2841	0.2849	0.2868	0.2935	0.2972	0.2952
				6.41244	0.287	0.276	0.2763	0.2518	0.2428	0.2342	0.2916	0.2929	0.2938	0.2985	0.2946	0.3035
				6.61283	0.2924	0.2836	0.2845	0.2596	0.2519	0.244	0.3005	0.3003	0.3027	0.3072	0.3026	0.3103
				6.81322	0.2981	0.289	0.2916	0.2655	0.2608	0.2514	0.3081	0.3076	0.3091	0.3135	0.3083	0.313
				7.01361	0.3034	0.2958	0.2979	0.2723	0.2706	0.261	0.3146	0.314	0.3154	0.3187	0.3083	0.3152
				7.214	0.3078	0.3006	0.3053	0.2785	0.2771	0.2692	0.3204	0.32	0.3236	0.3238	0.3145	0.3228
				7.41439	0.313	0.3065	0.3104	0.2847	0.2855	0.2748	0.326	0.3259	0.3291	0.3305	0.321	0.3238
				7.61478	0.3181	0.3107	0.3146	0.2888	0.2914	0.2811	0.3302	0.3295	0.3336	0.3321	0.3244	0.327
				7.81517	0.3227	0.316	0.3194	0.2932	0.2987	0.2848	0.3349	0.3325	0.3374	0.3317	0.3309	0.3254
				8.01556	0.3269	0.3198	0.325	0.2974	0.3049	0.2917	0.3381	0.3351	0.3414	0.3377	0.3344	0.3292
				8.21594	0.3301	0.3233	0.3294	0.3009	0.3111	0.2969	0.342	0.3362	0.3427	0.3413	0.3365	0.336
				8.41633	0.3336	0.3267	0.3344	0.3045	0.3177	0.3032	0.3435	0.3371	0.3443	0.3484	0.3364	0.3415
				8.61672	0.3366	0.3304	0.3365	0.309	0.3216	0.3077	0.3443	0.339	0.3464	0.3449	0.3432	0.3405
				8.81711	0.34	0.333	0.3411	0.3122	0.3268	0.3127	0.3467	0.3414	0.3488	0.3469	0.347	0.3415
				9.0175	0.3426	0.3368	0.3481	0.3152	0.3352	0.316	0.3497	0.3434	0.35	0.3576	0.3438	0.3508
				9.21789	0.3458	0.3396	0.3473	0.3193	0.3347	0.3225	0.3506	0.3447	0.3525	0.3539	0.3509	0.3483
				9.41828	0.3497	0.3423	0.3523	0.3217	0.3411	0.3259	0.352	0.3459	0.3543	0.358	0.3534	0.352
				9.61867	0.3514	0.3454	0.3565	0.3235	0.3458	0.329	0.3535	0.3478	0.3572	0.3618	0.3535	0.3561
				9.81906	0.3555	0.3477	0.36	0.3272	0.351	0.3309	0.3567	0.3505	0.3591	0.365	0.353	0.3605
				10.0194	0.3565	0.3499	0.3612	0.3302	0.3533	0.3357	0.3592	0.3539	0.3614	0.363	0.3588	0.3599
				10.2198	0.359	0.3519	0.3615	0.332	0.3546	0.3378	0.3633	0.3556	0.3635	0.3634	0.3631	0.3578
				10.4202	0.361	0.3545	0.3655	0.3335	0.3567	0.3415	0.3649	0.3572	0.3656	0.3642	0.3656	0.3577
				10.6206	0.3629	0.3557	0.3635	0.3365	0.354	0.3482	0.3711	0.3598	0.37	0.3584	0.3619	0.3528
				10.821	0.3658	0.3582	0.3693	0.3375	0.3623	0.3479	0.3743	0.3618	0.3738	0.3668	0.3682	0.3601
				11.0214	0.3663	0.3592	0.3672	0.3413	0.3588	0.3544	0.3785	0.364	0.3775	0.3615	0.3652	0.3538
				11.2218	0.3683	0.3608	0.3688	0.3428	0.361	0.3581	0.3803	0.3652	0.3793	0.3636	0.3631	0.3528
				11.4222	0.3698	0.3636	0.3737	0.3431	0.3679	0.3576	0.3847	0.3681	0.383	0.3725	0.3697	0.3584
				11.6226	0.3711	0.3644	0.372	0.3463	0.3641	0.3629	0.39	0.3705	0.3857	0.3668	0.3665	0.3563
				11.823	0.372	0.3658	0.3723	0.3485	0.3643	0.3656	0.3924	0.3728	0.3884	0.3669	0.3661	0.3563

## Sheet: Fig. 4C
						O.D 600
					Time (in h)	WT			ATGlacI			GTGlacI			lacI
					0	0.0984	0.0895	0.0931	0.0946	0.0903	0.0896	0.0968	0.0934	0.0902	0.0945	0.0925	0.0916
					0.200389	0.1001	0.0898	0.0948	0.0967	0.0911	0.0899	0.0973	0.0939	0.0905	0.0951	0.0931	0.0919
					0.400778	0.1015	0.0902	0.0957	0.0981	0.0911	0.09	0.0976	0.0944	0.0906	0.0952	0.0933	0.0922
					0.601167	0.1034	0.0902	0.0975	0.0988	0.0912	0.0902	0.0974	0.0946	0.0908	0.0955	0.0934	0.0924
					0.801556	0.1036	0.0907	0.0988	0.1005	0.0911	0.0902	0.098	0.0943	0.0909	0.0965	0.0937	0.0926
					1.00194	0.1045	0.0906	0.0994	0.102	0.0913	0.0903	0.0979	0.0947	0.0909	0.0969	0.0943	0.0929
					1.20233	0.1048	0.0907	0.1003	0.1017	0.0914	0.0905	0.0979	0.0957	0.0907	0.097	0.0951	0.0935
					1.40272	0.106	0.0904	0.101	0.1013	0.0915	0.0905	0.0981	0.0952	0.091	0.0977	0.0955	0.0942
					1.60311	0.1056	0.0905	0.1004	0.1017	0.0916	0.0906	0.0981	0.0955	0.0908	0.0992	0.0963	0.0948
					1.8035	0.1056	0.0903	0.1016	0.1009	0.0917	0.0907	0.0981	0.0961	0.0909	0.1003	0.0973	0.0958
					2.00389	0.1064	0.0907	0.1015	0.1008	0.092	0.0909	0.0984	0.0974	0.0913	0.1019	0.0989	0.097
					2.20428	0.1055	0.0906	0.1029	0.1022	0.0921	0.091	0.0986	0.0972	0.0914	0.103	0.0991	0.0984
					2.40467	0.1058	0.0904	0.1025	0.1011	0.0921	0.0909	0.0985	0.0969	0.0913	0.1041	0.1003	0.1001
					2.60506	0.1074	0.0906	0.1023	0.1022	0.0921	0.091	0.0985	0.0967	0.0913	0.1071	0.1024	0.1033
					2.80544	0.1075	0.0907	0.1019	0.1015	0.0925	0.0912	0.0988	0.0971	0.0918	0.1114	0.1053	0.1074
					3.00583	0.107	0.0908	0.1018	0.101	0.0925	0.0913	0.0991	0.0972	0.0918	0.1155	0.1092	0.112
					3.20622	0.1082	0.0909	0.101	0.1014	0.0925	0.0913	0.0993	0.0969	0.0919	0.1217	0.1153	0.1186
					3.40661	0.1083	0.0909	0.1014	0.1018	0.0926	0.0913	0.099	0.097	0.0919	0.1278	0.1213	0.1267
					3.607	0.1102	0.0911	0.1023	0.1035	0.0928	0.0913	0.0993	0.0972	0.092	0.1361	0.13	0.1361
					3.80739	0.1108	0.0914	0.1017	0.1014	0.0929	0.0916	0.0995	0.0974	0.0925	0.1462	0.1404	0.1467
					4.00778	0.1122	0.0916	0.1006	0.1045	0.0931	0.0917	0.1001	0.0977	0.0927	0.1572	0.1526	0.1595
					4.20817	0.1116	0.0919	0.1026	0.1024	0.0931	0.0918	0.1002	0.0984	0.093	0.171	0.167	0.1745
					4.40856	0.1119	0.0922	0.103	0.1031	0.0934	0.0919	0.1006	0.0985	0.0932	0.1864	0.1827	0.1895
					4.60894	0.1134	0.0927	0.1024	0.1029	0.0937	0.0923	0.1014	0.0989	0.0938	0.2052	0.2009	0.21
					4.80933	0.1155	0.0931	0.1039	0.1057	0.0939	0.0924	0.1021	0.1001	0.0945	0.2208	0.2202	0.2289
					5.00972	0.1153	0.0937	0.1037	0.1046	0.0941	0.0926	0.1029	0.1003	0.0954	0.239	0.238	0.244
					5.21011	0.116	0.0944	0.1042	0.1038	0.0943	0.0929	0.1042	0.1018	0.0963	0.2518	0.2522	0.2551
					5.4105	0.1186	0.0949	0.1064	0.1083	0.0947	0.0935	0.1058	0.1024	0.0979	0.2671	0.2739	0.279
					5.61089	0.1224	0.0961	0.1074	0.1084	0.0954	0.0942	0.1073	0.1043	0.0994	0.281	0.2872	0.2912
					5.81128	0.1221	0.0973	0.1101	0.1096	0.096	0.0946	0.109	0.1064	0.1013	0.2908	0.2958	0.2954
					6.01167	0.1236	0.0992	0.1124	0.1096	0.0966	0.0954	0.1118	0.1091	0.1038	0.2978	0.3031	0.3034
					6.21206	0.1284	0.1012	0.1147	0.1101	0.0974	0.0962	0.1157	0.1115	0.1071	0.3068	0.3092	0.3049
					6.41244	0.1301	0.1046	0.1199	0.1156	0.0988	0.0975	0.1193	0.1156	0.1116	0.3167	0.3137	0.3157
					6.61283	0.1357	0.1073	0.1242	0.1164	0.1002	0.0989	0.125	0.1205	0.1162	0.3245	0.322	0.3199
					6.81322	0.1398	0.1112	0.1295	0.1204	0.1018	0.1004	0.1303	0.1269	0.1222	0.3311	0.3272	0.3198
					7.01361	0.1446	0.1162	0.1361	0.1237	0.1043	0.1026	0.1373	0.1345	0.1284	0.3396	0.3319	0.3269
					7.214	0.1526	0.1232	0.143	0.1239	0.1069	0.1056	0.1468	0.1433	0.137	0.3442	0.3365	0.3282
					7.41439	0.1606	0.1312	0.1497	0.1278	0.1104	0.1101	0.1584	0.153	0.148	0.35	0.3407	0.3274
					7.61478	0.1689	0.1395	0.1602	0.1326	0.1144	0.1135	0.1716	0.1649	0.1591	0.354	0.3435	0.3297
					7.81517	0.1796	0.1507	0.1709	0.1374	0.1198	0.1194	0.1856	0.1779	0.1723	0.3564	0.3435	0.332
					8.01556	0.1916	0.1638	0.1857	0.1469	0.1267	0.1254	0.2009	0.193	0.1871	0.3617	0.3487	0.3354
					8.21594	0.2045	0.1795	0.1987	0.1541	0.1354	0.1335	0.2155	0.2092	0.2021	0.3674	0.3543	0.3395
					8.41633	0.221	0.1937	0.2135	0.1639	0.1442	0.1427	0.2305	0.2256	0.2161	0.3713	0.3594	0.3427
					8.61672	0.2356	0.2086	0.2266	0.1754	0.155	0.1536	0.2451	0.241	0.2296	0.375	0.3608	0.3445
					8.81711	0.2531	0.2262	0.2425	0.1871	0.1693	0.1665	0.258	0.2523	0.2434	0.3779	0.3643	0.3492
					9.0175	0.2713	0.2428	0.2583	0.2025	0.1806	0.1807	0.2736	0.2692	0.2579	0.3836	0.3699	0.3546
					9.21789	0.2838	0.2579	0.2711	0.2142	0.1949	0.194	0.2865	0.2791	0.2697	0.3863	0.3717	0.3538
					9.41828	0.2977	0.2742	0.2846	0.23	0.2095	0.2076	0.2971	0.2877	0.2798	0.3885	0.3745	0.3562
					9.61867	0.3084	0.29	0.2969	0.2447	0.2238	0.2241	0.3065	0.2979	0.29	0.3922	0.3776	0.3607
					9.81906	0.3174	0.2981	0.3056	0.2594	0.2381	0.2385	0.312	0.303	0.2958	0.3951	0.3799	0.3652
					10.0194	0.3245	0.3058	0.3134	0.2739	0.2522	0.2537	0.3177	0.3095	0.3	0.3981	0.384	0.3659
					10.2198	0.3318	0.3141	0.3207	0.285	0.264	0.2643	0.3236	0.3142	0.3057	0.4002	0.3846	0.3661
					10.4202	0.3358	0.3183	0.3256	0.2955	0.2764	0.276	0.3297	0.3217	0.3119	0.4022	0.3857	0.3697
					10.6206	0.3394	0.3211	0.3299	0.3024	0.2834	0.2816	0.3356	0.3283	0.3184	0.4016	0.3827	0.3709
					10.821	0.3456	0.3258	0.3387	0.3117	0.2907	0.29	0.338	0.3303	0.3195	0.4051	0.3878	0.3743
					11.0214	0.347	0.3318	0.3409	0.3148	0.2969	0.2937	0.3468	0.3381	0.328	0.4051	0.3857	0.3738
					11.2218	0.3506	0.3362	0.3442	0.3195	0.3039	0.2987	0.35	0.3425	0.3324	0.4044	0.385	0.3755
					11.4222	0.3565	0.3388	0.3521	0.3284	0.3097	0.3057	0.3521	0.3458	0.3334	0.4089	0.3889	0.3776
					11.6226	0.358	0.3426	0.3546	0.3313	0.3157	0.3091	0.3579	0.3497	0.3398	0.4074	0.388	0.3789
					11.823	0.3613	0.3466	0.3598	0.3368	0.3208	0.3147	0.3619	0.3532	0.3442	0.4083	0.388	0.3814
					12.0234	0.3671	0.3492	0.3666	0.345	0.3249	0.3199	0.3624	0.3566	0.3449	0.4118	0.3923	0.3824
					12.2238	0.3681	0.3542	0.3655	0.3434	0.3255	0.323	0.3689	0.3598	0.352	0.4066	0.387	0.382
					12.4242	0.371	0.3575	0.3711	0.3486	0.3304	0.3274	0.3719	0.3637	0.3555	0.4072	0.3878	0.3851
					12.6246	0.3761	0.3614	0.3778	0.3577	0.3369	0.3323	0.3734	0.3658	0.3559	0.4104	0.3914	0.385
					12.825	0.379	0.3627	0.3819	0.3642	0.3385	0.3347	0.374	0.368	0.3561	0.4148	0.3935	0.3853

## Sheet: Fig. 4D
						IPTG concentration (μM)	lacI (+pT2217)			WT (+pT2217)			ATGlacI (+pT2217)			GTGlacI(+pT2217)
						0	1192.01	1183.45	1136.36	659.123	655.923	652.727	365.213	364.212	362.027	645.252	647.586	641.696	placZ-gfp (MFI/u.O.D 600)
						1	1145.69	1110.35	1109.61	754.662	745.486	739.766	412.486	402.024	399.101	760.355	744.681	741.726
						5	1119.7	1105.58	1103.45	1004.98	1012.15	995.617	698.568	686.411	706.726	1013.73	1025.39	1001.27
						20	1095.36	1112.87	1125.31	1034.48	1028.21	1036.38	899.682	687.406	946.338	1048.05	1022.73	1039.6
						100	1214.42	1198.97	1151.26	1127.6	1107.78	1070.11	949.111	950.061	915.087	1126.53	1121.53	1109.34
						200	1087.51	1077.15	1045.05	1093.47	1081.16	1058.96	1179.02	1176.31	1160.79	1119.25	1086.89	1067.08
						500	1214.42	1198.97	1151.26	1193.89	1182.8	1154.33	1227.11	1195.24	1209.5	1231.31	1180.03	1185.52
	IPTG concentration	p values (lacI vs WT)
	0	<0.0001
	1	<0.0001
	5	0.001
	20	0.001
	100	0.0273
	200	0.6507
	500	0.6424
	IPTG concentration	p values (WT vs ATG)
	0	<0.0001
	1	<0.0001
	5	<0.0001
	20	0.0772
	100	0.0013
	200	0.0012
	500	0.0879
	IPTG concentration	p values (WT vs GTG)
	0	0.0117
	1	0.7679
	5	0.3366
	20	0.656
	100	0.3816
	200	0.5093
	500	0.3357
