# Supplementary material for: Non-canonical start codons confer context-dependent advantages in carbohydrate utilization for commensal E. coli in the murine gut
Source: Nat Microbiol. 2024 Aug 19;9(10):2696–709. doi: 10.1038/s41564-024-01775-x (PMC11445065; doi:10.1038/s41564-024-01775-x)
Supplement: Supplementary file 7 — Raw and statistical source data. [file 41564_2024_1775_MOESM7_ESM.xlsx]

## Sheet: Fig. 5A
							Standard diet + lactose (3 %)												Germ-free facility diet
							Competitive index ATGlacI / WT						Competitive index GTGlacI / WT						Competitive index ATGlacI / WT
						Day 1	0.090909	0.245283	0.2	0.333333	0.714286	0.481481	0.571429	0.764706	0.625	1.66667	0.333333	0.333333	0.764706	0.625	0.285714	0.428571	0.090909	0.5
						Day3	0.06	0.3	0.04	0.025	0.007	0.021053	1	1	0.15873	0.342857	0.5	0.25	0.166667	0.05625	1	0.238095	0.071429	0.111111
		p values (Day 1 vs Day 3)
	ATG/WT Standard diet + lactose	0.0152
	GTG/WT Standard diet + lactose	0.5628
	ATG/WT (Germ-free diet)	0.1797

## Sheet: Fig. 5B
							Standard diet + lactose (3 %)
							Competitive index WT : ATGlacI (0.001:1)						Competitive index WT : ATGlacI (1:001)
						Day 1	0.288	0.4667	0.1436	0.2261	0.5571	0.2188	1.056	1.509	1.2	1.222	1.25	1.073
						Day3	0.1636	0.09412	0.1217	0.07179	0.04889	0.04545	0.75	1.103	0.6	0.875	0.8889	1.105
			p values ( C.I WT:ATG 0.001:1 vs C.I WT:ATG 1:0.001)
		Day 1	0.0022
		Day 3	0.0022

## Sheet: Fig. 5C
					Day 3
					Competitive index lacZ/WT						Competitive index lacI/WT						Competitive index ATGlacI / WT						Competitive index GTGlacI / WT
				Standard diet + lactose (3 %)	0.00391	0.00983	0.00543	0.00772	0.00379	0.000349	0.0247	1.5	0.0534	0.01	0.0883	0.129	0.00278	0.168	0.0121	0.00246	0.016	0.0128	0.654	0.655	0.475	0.722	0.798	0.136
				germ-free facility chow	0.0585	0.35	0.0558	0.0731	0.0601		0.0612	0.223	0.34	0.168	0.331		0.282	0.251	0.259	0.525	0.531	0.514	0.7	0.42	1.002	0.65	0.3	0.84
	p values (Standard diet + lactose vs germ-free diet)
lacZ/WT	0.0043
ATG/WT	0.0022
GTG/WT	0.8182
