# Supplementary material for: Non-canonical start codons confer context-dependent advantages in carbohydrate utilization for commensal E. coli in the murine gut
Source: Nat Microbiol. 2024 Aug 19;9(10):2696–709. doi: 10.1038/s41564-024-01775-x (PMC11445065; doi:10.1038/s41564-024-01775-x)
Supplement: Supplementary file 8 — Raw and statistical source data. [file 41564_2024_1775_MOESM8_ESM.xlsx]

## Sheet: Extended Fig. 3A
		Total E. coli 8178 loads (WT + lacZ) in C57BL/6 SPF
		0 % lactose						3 % lactose						5 % lactose					8 % lactose
	Day 3	681000000	3220000000	7130000000	2550000000	1630000000	5740000000	431380711	617000000	670000000	8074534161	1340000000	4050000000	7.173e+08	1440677966	4648000000	1435000000	2409000000	1494000000	1317000000	6660000000	3870000000	15300000000
	p values (0% vs 3%))
Day 3	0.3095
	p values (0% vs 5%)
Day 3	0.329
	p values (0% vs 8%)
Day 3	0.7922

## Sheet: Extended Fig. 3B
			Total E. coli 8178 loads (WT + lacZ) in C57BL/6 germ-free
			0 % lactose						3 % lactose
		Day 3	17738095238	10982000000	17700000000	9700000000	10200000000	16004000000	20099000000	12700000000	20900000000	21000000000
	pvalues (0% vs 3%)
Day 3	0.0952

## Sheet: Extended Fig. 3C
				Total E. coli 8178 loads (WT + lacZ) in C57BL/6 germ-free
				No streptomycin-pretreatment					Streptomycin-pretreatment
			Day 3	2188000000	4154000000	2974000000	3271000000	1918000000	3140000000	916200000	1726000000	1225000000	1465000000
	pvalues (Streptomycin (-) vs Streptomycin (+))
Day 3	0.0556

## Sheet: Extended Fig. 3D
				Competitive index E. coli 8178 lacZ/WT
				No streptomycin-pretreatment					Streptomycin-pretreatment
			Day 3	0.05	0.02727	0.01125	0.05	0.002857	0.03	0.1667	0.007273	0.02188	0.02222
	p values (Streptomycin (-) vs Streptomycin (+))
Day 3	0.9524

## Sheet: Extended Fig. 3E
					Competitive index E. coli 8178 lacZ/WT (at day 1)
					129S6/SvEvTac SPF								C57BL/6 SPF								C57BL/6 germ-free
				0 % lactose	0.651515	0.277282	0.258796	0.077561	0.179167	0.115179	*		0.190092	0.785714	0.098214	0.2375	0.059375	0.2375	0.037784		0.164319	0.797774	0.233603	0.874799	0.724346
				3 % lactose	0.179171	0.27907	0.25	0.138462	0.225352	2.55319			0.130952	0.064821	0.069328	0.112813	0.038521	0.056694			0.10453	0.123762	0.147174	0.066869	0.072665
				*: not collected
