# Supplementary material for: Non-canonical start codons confer context-dependent advantages in carbohydrate utilization for commensal E. coli in the murine gut
Source: Nat Microbiol. 2024 Aug 19;9(10):2696–709. doi: 10.1038/s41564-024-01775-x (PMC11445065; doi:10.1038/s41564-024-01775-x)
Supplement: Supplementary file 9 — Raw and statistical source data. [file 41564_2024_1775_MOESM9_ESM.xlsx]

## Sheet: Extended Fig. 4A
							O.D 600
						Time (in h)	WT			ATGlacI			GTGlacI			lacI
						0	0.0912	0.0931	0.0906	0.0891	0.0894	0.0962	0.1062	0.0981	0.0908	0.0903	0.0919	0.0909
						0.200389	0.0932	0.0951	0.0917	0.0901	0.0904	0.0973	0.1077	0.0992	0.0919	0.091	0.0925	0.0915
						0.400778	0.0952	0.0977	0.0931	0.0912	0.0915	0.0986	0.1088	0.1004	0.0934	0.0921	0.0933	0.0924
						0.601167	0.0969	0.0987	0.0952	0.0924	0.0926	0.0997	0.11	0.1023	0.0949	0.0934	0.0943	0.0935
						0.801556	0.0986	0.1013	0.0972	0.0939	0.094	0.1012	0.1117	0.1042	0.0965	0.0946	0.0955	0.0947
						1.00194	0.101	0.1036	0.0992	0.0953	0.0957	0.1027	0.1134	0.1067	0.0987	0.0958	0.0971	0.0959
						1.20233	0.1046	0.1069	0.102	0.0969	0.0975	0.104	0.1157	0.1086	0.1009	0.0974	0.0987	0.0976
						1.40272	0.1079	0.1102	0.1051	0.099	0.1	0.1064	0.1187	0.1119	0.1034	0.0995	0.1006	0.1
						1.60311	0.1123	0.1148	0.1087	0.1017	0.1022	0.109	0.1216	0.115	0.107	0.1019	0.1023	0.1025
						1.8035	0.1194	0.122	0.1132	0.105	0.1057	0.1122	0.1258	0.1196	0.1115	0.105	0.105	0.1059
						2.00389	0.126	0.126	0.1192	0.109	0.1102	0.116	0.1315	0.125	0.117	0.1086	0.1083	0.1102
						2.20428	0.133	0.1355	0.1257	0.1142	0.1147	0.1209	0.1379	0.1313	0.1232	0.113	0.1124	0.1155
						2.40467	0.141	0.1418	0.1335	0.1206	0.1214	0.1268	0.1455	0.1397	0.1315	0.1178	0.1174	0.1207
						2.60506	0.1531	0.1559	0.1431	0.1267	0.1279	0.1332	0.154	0.1496	0.1414	0.1245	0.1243	0.1276
						2.80544	0.164	0.166	0.1528	0.1366	0.1366	0.1422	0.1645	0.162	0.1519	0.1325	0.132	0.1368
						3.00583	0.1746	0.1764	0.1701	0.147	0.1471	0.152	0.1761	0.1724	0.1637	0.1414	0.1418	0.1457
						3.20622	0.1878	0.1879	0.1814	0.1577	0.1586	0.162	0.1881	0.1838	0.1756	0.1511	0.1513	0.1562
						3.40661	0.2014	0.1974	0.1912	0.1699	0.1705	0.1743	0.1981	0.195	0.186	0.1621	0.1613	0.1666
						3.607	0.2123	0.2087	0.2022	0.1811	0.1809	0.1849	0.2098	0.2051	0.1969	0.1731	0.1736	0.1775
						3.80739	0.2251	0.2179	0.212	0.1924	0.1937	0.1974	0.2191	0.2143	0.2049	0.1842	0.1863	0.1886
						4.00778	0.2342	0.2292	0.2228	0.2038	0.2024	0.2054	0.2273	0.2227	0.2137	0.1929	0.1979	0.1998
						4.20817	0.2431	0.2396	0.231	0.214	0.2127	0.2153	0.2381	0.2325	0.2228	0.2027	0.2099	0.208
						4.40856	0.2524	0.2479	0.2394	0.2233	0.2227	0.2246	0.2461	0.2403	0.2313	0.212	0.2203	0.2149
						4.60894	0.2625	0.2601	0.2505	0.2319	0.2313	0.2329	0.2574	0.2514	0.2434	0.2204	0.232	0.2273
						4.80933	0.2709	0.2709	0.2632	0.2433	0.2439	0.244	0.2692	0.2615	0.2556	0.2284	0.2419	0.2405
						5.00972	0.2798	0.2784	0.2692	0.2523	0.2515	0.2542	0.2761	0.2715	0.2636	0.2361	0.2508	0.2437
						5.21011	0.2885	0.2873	0.2763	0.2608	0.2587	0.2632	0.2818	0.279	0.2716	0.2449	0.2572	0.2487
						5.4105	0.2986	0.2993	0.29	0.2749	0.273	0.2778	0.2945	0.2861	0.2805	0.2572	0.2661	0.2711
						5.61089	0.3051	0.3048	0.2967	0.2823	0.2782	0.2848	0.3014	0.2951	0.2905	0.2671	0.274	0.279
						5.81128	0.3122	0.3147	0.3045	0.2916	0.287	0.2912	0.3065	0.3023	0.2967	0.279	0.2794	0.2858
						6.01167	0.3163	0.319	0.3125	0.2983	0.2917	0.2979	0.3137	0.3125	0.3051	0.2853	0.2912	0.2903
						6.21206	0.3217	0.3238	0.3191	0.3051	0.2984	0.3056	0.3208	0.3205	0.3116	0.2937	0.299	0.2943
						6.41244	0.3278	0.3345	0.327	0.3108	0.3079	0.3081	0.3234	0.322	0.3128	0.2995	0.3028	0.3002
						6.61283	0.3295	0.3331	0.3323	0.3181	0.3121	0.3141	0.3325	0.33	0.321	0.3063	0.3094	0.3086
						6.81322	0.3331	0.3346	0.3352	0.3227	0.3175	0.3195	0.3379	0.3366	0.3262	0.3118	0.3158	0.3147
						7.01361	0.3364	0.3421	0.3413	0.3278	0.3225	0.3241	0.3441	0.3399	0.3293	0.3141	0.3188	0.3167
						7.214	0.3393	0.3416	0.3426	0.3329	0.325	0.3295	0.3466	0.347	0.3338	0.321	0.3243	0.3235
						7.41439	0.3433	0.3452	0.3464	0.3367	0.3286	0.3347	0.3492	0.3517	0.3381	0.3265	0.3299	0.3238
						7.61478	0.3466	0.3497	0.3487	0.3394	0.3322	0.3395	0.3501	0.3512	0.3401	0.331	0.3336	0.3267
						7.81517	0.3498	0.3505	0.3513	0.34	0.3342	0.3405	0.3522	0.3522	0.3417	0.3354	0.3374	0.3258
						8.01556	0.3531	0.3529	0.3547	0.3444	0.3364	0.3442	0.3555	0.356	0.3453	0.3391	0.3413	0.3282
						8.21594	0.3564	0.3588	0.3587	0.3486	0.3406	0.348	0.3581	0.3597	0.3487	0.3432	0.3441	0.332
						8.41633	0.3586	0.3615	0.3644	0.3548	0.3437	0.355	0.3651	0.3643	0.3518	0.346	0.3468	0.337
						8.61672	0.3612	0.3606	0.3626	0.352	0.3424	0.3525	0.3641	0.3645	0.353	0.3508	0.3503	0.335
						8.81711	0.3639	0.3645	0.3655	0.3554	0.3485	0.3555	0.368	0.3672	0.3563	0.3536	0.3529	0.3363
						9.0175	0.367	0.3717	0.3733	0.364	0.3532	0.3621	0.3715	0.3717	0.3589	0.3563	0.3544	0.3426
						9.21789	0.3691	0.3684	0.3713	0.3603	0.3516	0.3619	0.3734	0.3722	0.3615	0.3614	0.3577	0.34
						9.41828	0.3715	0.3734	0.3775	0.3685	0.3577	0.3666	0.3775	0.3763	0.3645	0.3633	0.3595	0.3404
						9.61867	0.3732	0.3757	0.3811	0.3703	0.3594	0.3702	0.381	0.3804	0.3658	0.3651	0.362	0.3422
						9.81906	0.3763	0.3765	0.3818	0.3703	0.3604	0.3704	0.3823	0.3839	0.3674	0.3668	0.3632	0.3448
						10.0194	0.3776	0.3764	0.3811	0.3706	0.361	0.3723	0.3838	0.3814	0.3696	0.3717	0.3654	0.3471
						10.2198	0.3798	0.3778	0.382	0.3719	0.3632	0.3743	0.3832	0.3835	0.3704	0.371	0.3643	0.3474
						10.4202	0.3818	0.379	0.3825	0.3729	0.3646	0.3755	0.3846	0.3859	0.3723	0.3724	0.3656	0.3495
						10.6206	0.384	0.3784	0.3786	0.3736	0.3665	0.3754	0.3856	0.3868	0.3726	0.3722	0.3655	0.3572
						10.821	0.3861	0.3819	0.3821	0.3756	0.3687	0.3805	0.3873	0.3912	0.3758	0.3757	0.3688	0.3531
						11.0214	0.387	0.3806	0.3784	0.3754	0.3689	0.3771	0.3864	0.3895	0.375	0.3748	0.3668	0.3619
						11.2218	0.3889	0.3823	0.3797	0.3775	0.3699	0.3816	0.3863	0.3914	0.3783	0.376	0.3687	0.3642
						11.4222	0.3897	0.3833	0.3815	0.3791	0.3718	0.3849	0.3871	0.3954	0.3819	0.3805	0.3714	0.3643
						11.6226	0.3911	0.3853	0.3821	0.3818	0.3732	0.3859	0.3887	0.3945	0.3808	0.3795	0.372	0.3723
						11.823	0.3935	0.3875	0.3826	0.3822	0.373	0.3842	0.3883	0.3948	0.3817	0.3808	0.3728	0.3744
