# Supplementary material for: Non-canonical start codons confer context-dependent advantages in carbohydrate utilization for commensal E. coli in the murine gut
Source: Nat Microbiol. 2024 Aug 19;9(10):2696–709. doi: 10.1038/s41564-024-01775-x (PMC11445065; doi:10.1038/s41564-024-01775-x)
Supplement: Supplementary file 10 — Raw and statistical source data. [file 41564_2024_1775_MOESM10_ESM.xlsx]

## Sheet: Extended Fig. 5A
							Standard diet + lactose (3 %)												Germ-free facility diet
							Competitive index ATGlacI / WT						Competitive index GTGlacI / WT						Competitive index ATGlacI / WT
						Day 6	0.010189	0.021273	0.001393	0.003774	0.023021	0.012316	1.217	1.217	1.101	0.8116	1.048	0.6763	0.6899	2.8	0.4667	1.244	1.556	0.6667
						Day 10	0.07459	0.060667	0.017	0.007647	0.012717	0.010833	0.7304	1.42	0.7304	4.87	1.217	0.7304	0.7636	0.3733	0.1867	0.4667	0.1167	0.2667
						Day 14	0.010045	0.0156	0.002925	0.024917	0.078	0.036111	0.4058	0.6087	0.8522	0.6087	0.4058	0.1739	0.1867	0.4	0.3111	0.3733	0.5333	0.1633
	p values (ATG/WT vs GTG/WT) - Standard diet + lactose
Day 6	0.0049
Day 10	0.0047
Day 14	0.0049
	p values (GTG/WT Standard diet + lactose vs ATG/WT germ-free facility diet)
Day 6	0.9048
Day 10	0.0152
Day 14	0.0866

## Sheet: Extended Fig. 5B
					Standard diet + lactose (3 %)												Germ-free facility diet
					Total E. coli 8178 loads (ATGlacI + WT)						Total E. coli 878 loads (GTGlacI + WT)						Total E. coli 8718 loads (ATGlacI + WT)
				Day 6	8388000000	6955000000	6021000000	8099000000	9136000000	9680000000	3700000000	3810000000	2960000000	4350000000	5330000000	3230000000	3080000000	106000000	224000000	449000000	488000000	755000000
				Day 10	7473000000	6139000000	6948000000	1564000000	3086000000	3444000000	323000000	236000000	29100000	41300000	16100000	26300000	11600000000	155000000	35800000	190000000	52900000	28700000
				Day 14	362700000	256000000	112200000	239600000	51850000	34300000	148000000	759000000	6880000	7100000	60600000	18100000	14900000	28700000	9220000	13900000	6920000	9590000

## Sheet: Extended Fig. 5C
						Standard diet + lactose (3 %)
						Competitive index WT : ATGlacI (0.001:1)						Competitive index WT : ATGlacI (1:001)
					Day 6	0.025	0.1727	0.3	0.1118	0.06	1.25	0.6875	0.3778	0.8125	0.3364	1.371	1.333
					Day 10	0.025	0.01667	0.03333	0.11	0.12	0.03833	0.7	1	0.7333	0.24	0.44	3
					Day 14	0.35	0.02667	0.001216	0.35	0.01429	0.1	0.4857	4	1.5	2.218	0.4286	1.067
		pvalues (WT/ATG 0.001:1 vs WT/ATG 1:0.001)
	Day 6	0.026
	Day 10	0.0022
	Day 14	0.0049

## Sheet: Extended Fig. 5D
				WT : ATGlacI (0.001:1)
				E. coli 8178 WT loads						E. coli 8178 ATGlacI loads
			Day 1	6.28141e+07	6.81818e+06	3.82353e+07	5.18018e+07	2.28758e+07	4.28094e+07	18090000000	3182000000	5490000000	11710000000	12750000000	9365000000
			Day 3	48030000	69110000	67250000	174900000	71200000	83020000	7860000000	6504000000	8187000000	12560000000	3481000000	3774000000
			Day 6	6780000	41350000	8830000	36400000	20960000	1923000	169500000	7143000000	2649000000	4069000000	1258000000	2404000000
			Day 10	125800000	3000000	625000	5208000	30120000	59700000	3145000000	50000000	20830000	572900000	3614000000	2289000000
			day 14	444400	579200	5736000	46730	392200	19610	155600000	15440000	6977000	16360000	5602000	1961000
				WT : ATGlacI (1:001)
				E. coli 8178 WT loads						E. coli 8178 ATGlacI loads
			Day 1	10370000000	23660000000	9217000000	12440000000	31370000000	29080000000	10951009	3.57143e+07	1.10599e+07	1.52074e+07	3.92157e+07	3.12057e+07
			Day 3	8211000000	12500000000	4773000000	30770000000	11540000000	16240000000	6158000	13790000	2864000	26920000	10260000	17950000
			Day 6	4819000000	1557000000	3361000000	4089000000	4982000000	5687000000	3313000	588200	2731000	1375000	6833000	7583000
			Day 10	64100000	17460000	28040000	2809000000	850300000	25640000	44870	17460	20560	674200	374100	76920
			Day 14	24820000	664500	3929000	42800000	39330000	21230000	12060	2658	5894	94940	16850	22640

## Sheet: Extended Fig. 5F
						Standard diet + lactose (3 %)
						Competitive index lacZ/WT						Competitive index lacI/WT						Competitive index ATGlacI / WT						Competitive index GTGlacI / WT
					Day 6	0.00711	0.024	0.022	0.0148	0.0296	0.00353	0.101	0.095	0.148	0.323	0.31	0.464	0.0769	0.0935	0.191	0.172	0.0943	0.0193	1.55	0.517	1.56	1.41	1.09	1.59
					Day 10	0.00423	0.0132	0.018	0.00716	0.0366	0.00383	0.111	0.165	0.459	0.369	1.17	0.602	0.218	0.0105	0.0427	0.0533	0.0556	0.0687	2.72	0.45	0.987	0.422	2.1	1.27
					Day 14	0.00125	0.00666	0.00348	0.00131	0.024	0.000728	0.308	0.0899	0.243	0.946	0.477	0.0672	0.263	0.0615	0.0696	0.157	0.0725	0.0184	0.568	0.889	0.552	1.69	2.08	0.078
						germ-free chow
						Competitive index lacZ/WT						Competitive index lacI/WT						Competitive index ATGlacI / WT						Competitive index GTGlacI / WT
					Day 6	0.223	0.0613	0.241	0.0715	0.409	0.203	0.684	0.334	0.281	0.971	0.511	0.0898	0.484	0.209	0.316	0.358	2.31	0.945	1.01	0.77	0.313	0.67	1.28	1.68
					Day 10	0.29	0.261	0.319	0.586	8.63	0.119	2.06	0.51	0.48	0.234	1.27	1.07	0.589	0.0999	2.17	0.484	0.478	0.495	0.778	0.172	0.271	1.08	0.748	1.2
					Day 14	0.00566	2.24	3.38	2.45	0.236	0.374	0.00041	3.89	0.137	4.06	0.339	0.703	0.0034	54.2	0.00616	49	0.406	1.09	0.000364	0.517	0.055	0.424	0.286	0.834
	p values lacZ/WT (Standard diet + lactose vs germ-free facility diet)
Day 6	0.0022
Day 10	0.0022
Day 14	0.0087
	p values ATG/WT (Standard diet + lactose vs germ-free facility diet)
Day 6	0.0022
Day 10	0.0043
Day 14	0.3939
