# Supplementary material for: Non-canonical start codons confer context-dependent advantages in carbohydrate utilization for commensal E. coli in the murine gut
Source: Nat Microbiol. 2024 Aug 19;9(10):2696–709. doi: 10.1038/s41564-024-01775-x (PMC11445065; doi:10.1038/s41564-024-01775-x)
Supplement: Supplementary file 11 — Raw and statistical source data. [file 41564_2024_1775_MOESM11_ESM.xlsx]

## Sheet: Extended Fig. 2D
					Total E. coli 8178 loads (WT + lacZ)
					0% lactose						3 % lactose
				Day 1	12533333333	28900000000	19100000000	9440000000	7190000000	9850000000	18130000000	19300000000	26400000000	11300000000	10100000000	5850000000
				Day 3	9077868852	17700000000	14400000000	5310000000	4740000000	2670000000	11802000000	13000000000	18200000000	4050000000	1420000000	2610000000
			p value (0% vs 3%)
		day1	0.8181
		day3	0.6991
